# Supplementary material for: Free and Open Source Software organizations: A large-scale analysis of code, comments, and commits frequency
Source: PLoS One. 2021 Sep 23;16(9):e0257192. doi: 10.1371/journal.pone.0257192 (PMC8460050; doi:10.1371/journal.pone.0257192)
Supplement: S1 Dataset — (XLSX) [file pone.0257192.s001.xlsx]

## Sheet: Code
Etykiety wierszy	Suma z Code Added
Large	1734343949
1997	1652553
1998	2860484
1999	5441615
2000	6905621
2001	14247712
2002	19795350
2003	17619335
2004	29344440
2005	42079225
2006	57007430
2007	80312516
2008	118924321
2009	187509619
2010	280624231
2011	231288354
2012	126137929
2013	107438009
2014	156293371
2015	138517688
2016	66956382
2017	43387764
Medium	2202130348
1997	534333
1998	4409623
1999	4833592
2000	3449579
2001	5569176
2002	5014926
2003	3766672
2004	8215415
2005	19661706
2006	48864595
2007	66084022
2008	106578794
2009	127583939
2010	150321523
2011	199929076
2012	258303332
2013	293881858
2014	357243360
2015	225970358
2016	166744881
2017	145169588
Small	285415663
1997	246135
1998	584069
1999	780705
2000	4580523
2001	2932395
2002	3208242
2003	4428458
2004	3852161
2005	3332244
2006	6226114
2007	8659406
2008	7151396
2009	12505055
2010	34242606
2011	47696579
2012	18237779
2013	29090708
2014	26102432
2015	29045041
2016	23129398
2017	19384217
Suma końcowa	4221889960

## Sheet: Commits
		Large	Large Organizations	Medium organizations	Small organizations
		1997	11075	2444	2157
		1998	26831	17866	7920
		1999	57652	52970	7501
		2000	99919	42698	28044
		2001	142695	43235	45359
		2002	245682	48122	36762
		2003	252331	35891	41559
		2004	310134	48686	61747
		2005	368665	68064	68018
		2006	476771	107907	76578
		2007	626136	172843	93512
		2008	679895	242320	131938
		2009	864389	294224	123336
		2010	951294	336850	166822
		2011	720633	395006	219253
		2012	757402	451786	216923
		2013	667744	482405	297462
		2014	663395	482012	307069
		2015	589396	425481	368260
		2016	442099	362407	381857
		2017	287907	370718	319127

## Sheet: DATASET
Organization	Size	Project	Code Added	Code Removed	Comments Added	Comments Removed	Blanks Added	Blanks Removed	Commits	Contributors	Year	Month	CODPC	COMPC	COMPCOD	Code net	Comments net	Blanks net
apache	Large	Tiles	3	3	0	0	0	0	3	1	2017	9	1	0	0	0	0	0
apache	Large	Apache Commons Validator	3	2	0	0	0	0	1	1	2017	1	3	0	0	1	0	0
apache	Large	Apache Commons Validator	1	0	0	0	0	0	1	1	2017	6	1	0	0	1	0	0
apache	Large	Apache Commons Validator	4	1	0	0	0	0	1	1	2017	8	4	0	0	3	0	0
apache	Large	Apache Commons Validator	6	1	0	0	0	0	2	1	2017	11	3	0	0	5	0	0
apache	Large	Apache Commons Validator	1	1	0	0	0	0	1	1	2017	12	1	0	0	0	0	0
apache	Large	Apache VelocityTools	1	1	0	0	0	0	1	1	2017	2	1	0	0	0	0	0
apache	Large	Apache VelocityTools	1	1	0	0	0	0	1	1	2017	9	1	0	0	0	0	0
apache	Large	Apache Commons Net	1	0	0	0	0	0	1	1	2017	6	1	0	0	1	0	0
apache	Large	Apache Commons Net	1	1	0	0	0	0	1	1	2017	10	1	0	0	0	0	0
apache	Large	Apache Taglibs	3	3	0	0	0	0	1	1	2017	5	3	0	0	0	0	0
apache	Large	Apache Commons Chain	2	1	0	0	0	0	1	1	2017	5	2	0	0	1	0	0
apache	Large	Java Caching System	1	1	0	0	0	0	1	1	2017	3	1	0	0	0	0	0
apache	Large	Java Caching System	1	0	0	0	0	0	1	1	2017	5	1	0	0	1	0	0
apache	Large	Java Caching System	6	0	0	0	0	0	2	1	2017	8	3	0	0	6	0	0
apache	Large	Apache Polygeneâ„˘ (Java Edition)	7	2	0	1	0	0	2	1	2017	11	3.5	0	0	5	-1	0
apache	Large	Apache Any23	2	2	0	1	0	0	1	1	2017	4	2	0	0	0	-1	0
apache	Large	Apache Any23	14	14	0	0	0	0	4	1	2017	6	3.5	0	0	0	0	0
apache	Large	Maven Doxia	8	6	0	0	0	0	2	1	2017	10	4	0	0	2	0	0
apache	Large	Apache Mahout	43	29	0	0	0	0	6	2	2017	8	7.17	0	0	14	0	0
apache	Large	Apache Mahout	16	17	0	0	0	0	3	2	2017	9	5.33	0	0	-1	0	0
apache	Large	Apache Rat	4	1	0	0	0	0	1	1	2017	2	4	0	0	3	0	0
apache	Large	Apache Rat	10	6	0	0	0	0	5	1	2017	4	2	0	0	4	0	0
apache	Large	Apache Rat	8	6	0	0	0	0	3	1	2017	12	2.67	0	0	2	0	0
apache	Large	Apache OpenOffice	33	27	0	0	2	0	12	1	2017	1	2.75	0	0	6	0	2
apache	Large	Apache OpenOffice	5	1	0	0	0	0	4	1	2017	2	1.25	0	0	4	0	0
apache	Large	Apache OpenOffice	3	2	0	0	0	0	1	1	2017	3	3	0	0	1	0	0
apache	Large	Apache Commons Compress	9	0	0	0	1	0	2	2	2017	8	4.5	0	0	9	0	1
apache	Large	Apache Commons Compress	11	16	0	0	0	0	5	3	2017	9	2.2	0	0	-5	0	0
apache	Large	Apache CXF Distributed OSGi	9	1	0	0	0	0	2	1	2017	5	4.5	0	0	8	0	0
apache	Large	Apache Pivot	1	13	0	0	0	3	1	1	2017	2	1	0	0	-12	0	-3
apache	Large	Apache OpenWebBeans	89	2	0	0	3	0	1	1	2017	9	89	0	0	87	0	3
apache	Large	Axis2 (Java)	177	330	0	47	3	42	13	1	2017	6	13.62	0	0	-153	-47	-39
apache	Large	Apache ServiceMix	4	4	0	0	0	0	2	1	2017	2	2	0	0	0	0	0
apache	Large	Apache ServiceMix	112	20	0	0	12	0	4	1	2017	4	28	0	0	92	0	12
apache	Large	Apache Synapse	7	3	0	0	0	0	1	1	2017	4	7	0	0	4	0	0
apache	Large	Apache Synapse	3	10	0	0	0	0	2	1	2017	5	1.5	0	0	-7	0	0
apache	Large	Apache Synapse	2	2	0	0	0	0	1	1	2017	8	2	0	0	0	0	0
apache	Large	Apache Synapse	1	1	0	0	0	0	1	1	2017	11	1	0	0	0	0	0
apache	Large	Apache Synapse	234	227	0	0	0	0	7	2	2017	12	33.43	0	0	7	0	0
apache	Large	Apache Jackrabbit	27	31	0	0	0	0	6	1	2017	4	4.5	0	0	-4	0	0
apache	Large	Apache Jackrabbit	169	219	0	16	2	1	14	2	2017	12	12.07	0	0	-50	-16	1
apache	Large	Apache Compress Ant Library	9	67	0	14	0	2	6	2	2017	6	1.5	0	0	-58	-14	-2
apache	Large	Apache Commons FileUpload	1	0	0	0	0	0	1	1	2017	5	1	0	0	1	0	0
apache	Large	Apache Commons FileUpload	15	20	0	0	0	0	1	1	2017	8	15	0	0	-5	0	0
apache	Large	Apache Commons FileUpload	1	288	0	93	0	55	3	1	2017	9	0.33	0	0	-287	-93	-55
apache	Large	Apache Commons FileUpload	12	3	0	0	0	0	5	1	2017	11	2.4	0	0	9	0	0
apache	Large	Bean Scripting Framework	1	0	0	0	0	0	1	1	2017	5	1	0	0	1	0	0
apache	Large	Velocity	1	1	0	0	0	0	1	1	2017	8	1	0	0	0	0	0
apache	Large	Apache AntUnit	5	59	0	14	0	2	2	1	2017	6	2.5	0	0	-54	-14	-2
apache	Large	Apache AntUnit	15	7	0	5	0	2	2	2	2017	12	7.5	0	0	8	-5	-2
apache	Large	AntLib DotNet	4	42	0	14	0	2	2	1	2017	6	2	0	0	-38	-14	-2
apache	Large	mod_perl	11	3	0	0	0	0	3	1	2017	1	3.67	0	0	8	0	0
apache	Large	Apache ODE	3	3	0	0	0	0	2	1	2017	12	1.5	0	0	0	0	0
apache	Large	Apache Batik	43	38	0	0	0	0	6	1	2017	3	7.17	0	0	5	0	0
apache	Large	Apache Batik	94	256	0	89	16	34	2	1	2017	10	47	0	0	-162	-89	-18
apache	Large	Apache Commons BeanUtils	1	0	0	0	0	0	1	1	2017	5	1	0	0	1	0	0
apache	Large	Apache Commons Collections	7	1	0	0	0	0	2	1	2017	6	3.5	0	0	6	0	0
apache	Large	Apache log4net	34	20	0	0	2	0	12	1	2017	1	2.83	0	0	14	0	2
apache	Large	Apache log4net	1	1	0	0	0	0	1	1	2017	6	1	0	0	0	0	0
apache	Large	Apache log4net	5	1	0	0	1	0	1	1	2017	11	5	0	0	4	0	1
apache	Large	Apache Turbine	5	0	0	0	1	0	1	1	2017	1	5	0	0	5	0	1
apache	Large	Apache Commons Email	2	2	0	0	0	0	2	2	2017	10	1	0	0	0	0	0
apache	Large	Apache HttpComponents Client	1	1	0	0	0	0	1	1	2017	4	1	0	0	0	0	0
apache	Large	Apache Commons Lang	17	2	0	0	5	0	3	2	2017	8	5.67	0	0	15	0	5
apache	Large	Apache Commons Logging	1	0	0	0	0	0	1	1	2017	6	1	0	0	1	0	0
apache	Large	Apache Commons Logging	10	0	0	0	0	0	1	1	2017	9	10	0	0	10	0	0
apache	Large	Apache Commons VFS	6	6	0	0	0	0	2	1	2017	2	3	0	0	0	0	0
apache	Large	Apache Commons VFS	3	2	0	0	0	0	2	2	2017	6	1.5	0	0	1	0	0
apache	Large	SpamAssassin	7	4	0	0	0	1	2	1	2017	2	3.5	0	0	3	0	-1
apache	Large	SpamAssassin	5	3	0	0	0	0	1	1	2017	3	5	0	0	2	0	0
apache	Large	Apache Avro	121	46	0	0	10	4	9	4	2017	5	13.44	0	0	75	0	6
apache	Large	Apache Avro	3	133	0	8	0	4	4	3	2017	8	0.75	0	0	-130	-8	-4
apache	Large	Apache Site	8	7	0	0	0	0	3	2	2017	1	2.67	0	0	1	0	0
apache	Large	Apache Site	89	23	0	0	1	0	6	5	2017	3	14.83	0	0	66	0	1
apache	Large	Apache Site	45	2	0	0	1	0	3	2	2017	6	15	0	0	43	0	1
apache	Large	Apache Site	4	1	0	0	0	0	3	1	2017	10	1.33	0	0	3	0	0
apache	Large	Apache Site	4	1	0	0	0	0	3	2	2017	12	1.33	0	0	3	0	0
apache	Large	Hupa	6	6	0	0	0	0	1	1	2017	7	6	0	0	0	0	0
apache	Large	Hupa	2	12	0	0	0	0	1	1	2017	12	2	0	0	-10	0	0
apache	Large	Apache Karaf	1	1	0	0	0	0	1	1	2017	3	1	0	0	0	0	0
apache	Large	Apache Karaf	129	123	0	0	0	0	7	1	2017	4	18.43	0	0	6	0	0
apache	Large	Apache Karaf	1	1	0	0	0	0	1	1	2017	6	1	0	0	0	0	0
apache	Large	Apache Karaf	4	3	0	0	0	0	4	2	2017	7	1	0	0	1	0	0
apache	Large	Apache Karaf	3	3	0	0	0	0	3	1	2017	8	1	0	0	0	0	0
apache	Large	Apache Karaf	2	2	0	0	0	0	2	1	2017	9	1	0	0	0	0	0
apache	Large	Apache Karaf	2	2	0	0	0	0	1	1	2017	10	2	0	0	0	0	0
apache	Large	Apache Commons Math	9	1	0	0	0	1	3	1	2017	2	3	0	0	8	0	-1
apache	Large	Apache OpenJPA	6	3	0	0	1	0	1	1	2017	2	6	0	0	3	0	1
apache	Large	Apache OpenJPA	9	2	0	0	4	0	2	1	2017	3	4.5	0	0	7	0	4
apache	Large	Apache OpenJPA	41	0	0	0	12	0	1	1	2017	5	41	0	0	41	0	12
apache	Large	Apache OpenJPA	12	12	0	0	0	0	3	1	2017	6	4	0	0	0	0	0
apache	Large	Apache OpenJPA	6	0	0	0	0	0	1	1	2017	10	6	0	0	6	0	0
apache	Large	Apache Directory Server	5	8	0	0	1	0	2	1	2017	2	2.5	0	0	-3	0	1
apache	Large	Apache Directory Server	6	10	0	0	0	0	3	2	2017	10	2	0	0	-4	0	0
apache	Large	Apache Directory Studio	29	23	0	0	0	0	5	2	2017	5	5.8	0	0	6	0	0
apache	Large	Apache OpenNLP	3	4	0	0	0	0	2	1	2017	6	1.5	0	0	-1	0	0
apache	Large	Apache XMLSchema	22	8	0	0	2	0	2	1	2017	1	11	0	0	14	0	2
apache	Large	Apache Gora	9	0	0	0	0	0	1	1	2017	10	9	0	0	9	0	0
apache	Large	Apache Gora	11	37	0	48	0	11	4	1	2017	12	2.75	0	0	-26	-48	-11
apache	Large	Apache Gump	4	0	0	0	0	0	2	2	2017	1	2	0	0	4	0	0
apache	Large	Apache Gump	11	18	0	0	0	0	2	1	2017	2	5.5	0	0	-7	0	0
apache	Large	Apache Gump	2	28	0	0	0	4	3	1	2017	3	0.67	0	0	-26	0	-4
apache	Large	Apache Gump	1	0	0	0	0	0	1	1	2017	4	1	0	0	1	0	0
apache	Large	Apache Portable Runtime	5	5	0	0	0	0	4	1	2017	2	1.25	0	0	0	0	0
apache	Large	Apache Portable Runtime	22	30	0	0	3	1	1	1	2017	5	22	0	0	-8	0	2
apache	Large	Apache Portable Runtime	24	19	0	0	0	1	3	2	2017	6	8	0	0	5	0	-1
apache	Large	Apache Rampart	6	3	0	0	1	0	1	1	2017	2	6	0	0	3	0	1
apache	Large	Apache Rampart	4	38	0	1	0	2	3	1	2017	4	1.33	0	0	-34	-1	-2
apache	Large	Apache Rampart	24	24	0	0	0	0	1	1	2017	5	24	0	0	0	0	0
apache	Large	Apache Rampart	10	3	0	0	0	0	2	1	2017	8	5	0	0	7	0	0
apache	Large	Apache Commons OGNL	2	0	0	0	0	0	1	1	2017	6	2	0	0	2	0	0
apache	Large	Apache Usergrid	6	4	0	0	2	0	2	1	2017	5	3	0	0	2	0	2
apache	Large	Apache Flume	10	5	0	0	2	0	2	2	2017	2	5	0	0	5	0	2
apache	Large	MyFaces-Core	10	2	0	0	0	0	1	1	2017	4	10	0	0	8	0	0
apache	Large	Apache MyFaces Trinidad	83	121	0	0	0	1	6	1	2017	7	13.83	0	0	-38	0	-1
apache	Large	Apache Bigtop	9	20215	0	4536	1	4679	5	2	2017	2	1.8	0	0	-20206	-4536	-4678
apache	Large	Apache Commons JXPath	1	0	0	0	0	0	1	1	2017	6	1	0	0	1	0	0
apache	Large	Apache Bloodhound	30	12	0	0	3	0	2	1	2017	7	15	0	0	18	0	3
apache	Large	Apache Bloodhound	13	0	0	0	0	0	2	1	2017	12	6.5	0	0	13	0	0
apache	Large	Apache XBean	138	83	0	0	5	2	7	1	2017	11	19.71	0	0	55	0	3
apache	Large	Apache Giraph	1	1	0	0	0	0	1	1	2017	2	1	0	0	0	0	0
apache	Large	Apache Giraph	6	0	0	0	0	0	1	1	2017	11	6	0	0	6	0	0
apache	Large	Apache Marmotta	1	2	0	0	0	0	1	1	2017	1	1	0	0	-1	0	0
apache	Large	Apache Marmotta	30	24	0	0	0	0	7	2	2017	3	4.29	0	0	6	0	0
apache	Large	Apache Marmotta	1	1	0	0	0	0	1	1	2017	9	1	0	0	0	0	0
apache	Large	Apache Marmotta	8	3	0	0	1	0	2	1	2017	12	4	0	0	5	0	1
apache	Large	Apache Labs	64	65	0	0	2	2	4	1	2017	3	16	0	0	-1	0	0
apache	Large	Apache TomEE	13	8	0	0	0	0	5	2	2017	4	2.6	0	0	5	0	0
apache	Large	Apache TomEE	89	42	0	0	2	0	13	3	2017	10	6.85	0	0	47	0	2
apache	Large	Apache Oltu	3	0	0	0	1	0	1	1	2017	1	3	0	0	3	0	1
apache	Large	Apache Oltu	13	12	0	0	1	1	5	2	2017	2	2.6	0	0	1	0	0
apache	Large	Apache Oltu	6	4	0	0	0	0	1	1	2017	7	6	0	0	2	0	0
apache	Large	Apache Lucy	3	3	0	0	0	0	1	1	2017	1	3	0	0	0	0	0
apache	Large	Apache Lucy	5	5	0	0	0	0	1	1	2017	8	5	0	0	0	0	0
apache	Large	Apache Axiom	6	5	0	0	1	0	4	1	2017	4	1.5	0	0	1	0	1
apache	Large	Apache Axiom	1	1	0	0	0	0	1	1	2017	7	1	0	0	0	0	0
apache	Large	Apache Axiom	11	4	0	0	0	0	3	1	2017	8	3.67	0	0	7	0	0
apache	Large	Apache Axiom	3	0	0	0	0	0	1	1	2017	11	3	0	0	3	0	0
apache	Large	Apache Curator	66	3	0	0	8	0	2	1	2017	11	33	0	0	63	0	8
apache	Large	Apache Falcon	46	46	0	0	0	0	1	1	2017	4	46	0	0	0	0	0
apache	Large	Apache Falcon	1	1	0	0	0	0	1	1	2017	6	1	0	0	0	0	0
apache	Large	Apache Falcon	62	12	0	0	2	2	2	1	2017	8	31	0	0	50	0	0
apache	Large	Apache Falcon	14	4	0	0	0	0	2	1	2017	9	7	0	0	10	0	0
apache	Large	Apache Falcon	46	46	0	0	0	0	1	1	2017	10	46	0	0	0	0	0
apache	Large	Apache Open Climate Workbench	6	6	0	0	0	0	3	1	2017	6	2	0	0	0	0	0
apache	Large	Apache Archiva	20	0	0	0	10	0	3	1	2017	1	6.67	0	0	20	0	10
apache	Large	Apache Archiva	1	1	0	1	0	0	1	1	2017	12	1	0	0	0	-1	0
apache	Large	Apache Commons Digester	1	0	0	0	0	0	1	1	2017	5	1	0	0	1	0	0
apache	Large	Apache Commons Digester	370	237	0	0	0	1	11	1	2017	8	33.64	0	0	133	0	-1
apache	Large	Tomcat Connectors (JK, mod_jk)	8	8	0	0	0	0	2	1	2017	12	4	0	0	0	0	0
apache	Large	Apache JDO	20	5	0	0	0	0	1	1	2017	12	20	0	0	15	0	0
apache	Large	Apache Santuario	6	6	0	0	0	0	1	1	2017	1	6	0	0	0	0	0
apache	Large	Apache Santuario	20	24488	0	0	0	0	4	1	2017	7	5	0	0	-24468	0	0
apache	Large	Apache DeviceMap	2	1	0	0	0	0	1	1	2017	1	2	0	0	1	0	0
apache	Large	Apache BatchEE	19	5	0	0	2	0	3	3	2017	11	6.33	0	0	14	0	2
apache	Large	Apache Stratos	2	1	0	0	0	0	1	1	2017	2	2	0	0	1	0	0
apache	Large	Apache DeltaSpike Site	27	1	0	0	0	0	3	1	2017	5	9	0	0	26	0	0
apache	Large	Apache Rivet	23	18	0	0	2	0	4	1	2017	4	5.75	0	0	5	0	2
apache	Large	Apache Fortress	4	4	0	0	0	0	1	1	2017	12	4	0	0	0	0	0
apache	Large	Apache Apex	5	5	0	0	1	0	3	2	2017	12	1.67	0	0	0	0	1
apache	Large	Apache Toree (incubator)	2	2	0	0	0	0	1	1	2017	7	2	0	0	0	0	0
apache	Large	Apache Toree (incubator)	25	10	0	0	3	0	6	3	2017	8	4.17	0	0	15	0	3
apache	Large	Apache Toree (incubator)	13	13	0	0	0	0	2	1	2017	10	6.5	0	0	0	0	0
apache	Large	Apache Toree (incubator)	33	29	0	0	9	0	1	1	2017	12	33	0	0	4	0	9
apache	Large	Apache Pirk	17	5	0	0	1	0	1	1	2017	2	17	0	0	12	0	1
apache	Large	Apache Milagro	1	1	0	0	0	0	1	1	2017	10	1	0	0	0	0	0
apache	Large	Apache mod_ftp	5	5	0	0	0	0	2	1	2017	1	2.5	0	0	0	0	0
apache	Large	Apache Shiro	76	76	0	0	0	0	1	1	2017	7	76	0	0	0	0	0
apache	Large	Apache Commons BCEL	25	3	0	0	5	0	3	2	2017	5	8.33	0	0	22	0	5
apache	Large	Apache Commons BCEL	11	7	0	0	1	0	5	1	2017	12	2.2	0	0	4	0	1
apache	Large	Maven Plugins Sandbox	8	6	0	0	6	0	1	1	2017	1	8	0	0	2	0	6
apache	Large	Maven Plugins Sandbox	1	2	0	0	0	1	1	1	2017	5	1	0	0	-1	0	-1
apache	Large	Maven Plugins Sandbox	2	1	0	0	0	0	2	1	2017	9	1	0	0	1	0	0
apache	Large	Apache mod_fcgid	2	2	0	0	0	0	2	1	2017	1	1	0	0	0	0	0
apache	Large	Apache mod_fcgid	2	7	0	0	0	2	1	1	2017	12	2	0	0	-5	0	-2
apache	Large	Apache Serf	8	11	0	0	0	1	2	1	2017	2	4	0	0	-3	0	-1
apache	Large	Apache Serf	5	5	0	0	0	0	2	1	2017	4	2.5	0	0	0	0	0
apache	Large	Apache Serf	3	2	0	0	0	0	2	1	2017	9	1.5	0	0	1	0	0
debian	Medium	Debian Evolution packaging	4	4	0	0	0	0	4	1	2017	9	1	0	0	0	0	0
debian	Medium	Lintian	1	1	0	0	0	0	1	1	2017	2	1	0	0	0	0	0
debian	Medium	Lintian	18	135	0	22	0	27	12	2	2017	6	1.5	0	0	-117	-22	-27
debian	Medium	Debian Java packages Team	13	9	0	0	1	0	8	2	2017	1	1.63	0	0	4	0	1
debian	Medium	Debian Java packages Team	1	1	0	0	0	0	1	1	2017	8	1	0	0	0	0	0
debian	Medium	Debian Java packages Team	13	24	0	1	0	3	4	2	2017	10	3.25	0	0	-11	-1	-3
debian	Medium	Debian CLI/Mono packaging	4	14	0	0	0	3	1	1	2017	6	4	0	0	-10	0	-3
debian	Medium	jenkins-debian-glue	13	1	0	0	4	0	2	1	2017	2	6.5	0	0	12	0	4
debian	Medium	jenkins-debian-glue	15	28	0	0	1	1	3	1	2017	5	5	0	0	-13	0	0
debian	Medium	jenkins-debian-glue	4	4	0	0	0	0	1	1	2017	8	4	0	0	0	0	0
debian	Medium	Debian FTP Team	1	0	0	0	0	0	1	1	2017	1	1	0	0	1	0	0
debian	Medium	Debian FTP Team	8	1	0	0	1	0	2	1	2017	2	4	0	0	7	0	1
debian	Medium	Debian FTP Team	2	2	0	0	0	0	1	1	2017	11	2	0	0	0	0	0
debian	Medium	LLVM Debian/Ubuntu packaging team	9	8	0	0	0	0	2	1	2017	4	4.5	0	0	1	0	0
debian	Medium	LLVM Debian/Ubuntu packaging team	6	0	0	0	0	0	2	1	2017	8	3	0	0	6	0	0
debian	Medium	LLVM Debian/Ubuntu packaging team	6	6	0	0	0	0	5	1	2017	11	1.2	0	0	0	0	0
debian	Medium	LLVM Debian/Ubuntu packaging team	1	1	0	0	0	0	1	1	2017	12	1	0	0	0	0	0
debian	Medium	debian-installer	11	10	0	0	0	0	8	3	2017	5	1.38	0	0	1	0	0
debian	Medium	debian-installer	181	158	0	0	11	5	12	3	2017	10	15.08	0	0	23	0	6
debian	Medium	Skolelinux / Debian-Edu	298	941	0	0	0	19	12	1	2017	2	24.83	0	0	-643	0	-19
debian	Medium	Skolelinux / Debian-Edu	163	39	0	0	1	0	8	2	2017	4	20.38	0	0	124	0	1
debian	Medium	Skolelinux / Debian-Edu	34	22	0	0	0	0	8	3	2017	6	4.25	0	0	12	0	0
debian	Medium	Skolelinux / Debian-Edu	14	289	0	26	0	54	13	1	2017	9	1.08	0	0	-275	-26	-54
debian	Medium	dh-make	1	1	0	0	0	0	1	1	2017	5	1	0	0	0	0	0
debian	Medium	Debian cloud scripts	9	1	0	0	1	0	2	2	2017	2	4.5	0	0	8	0	1
debian	Medium	dpkg	1	1	0	0	0	0	1	1	2017	11	1	0	0	0	0	0
eclipse	Large	Eclipse QVT Operational	1	1	0	0	0	0	1	1	2017	2	1	0	0	0	0	0
eclipse	Large	Eclipse QVT Operational	1	1	0	0	0	0	1	1	2017	6	1	0	0	0	0	0
eclipse	Large	Eclipse QVT Operational	2	2	0	0	0	0	2	1	2017	11	1	0	0	0	0	0
eclipse	Large	Eclipse QVT Operational	64	8	0	0	2	0	4	1	2017	12	16	0	0	56	0	2
eclipse	Large	EMF Compare	6	6	0	0	0	0	4	3	2017	10	1.5	0	0	0	0	0
eclipse	Large	EMF Compare	3	0	0	0	0	0	1	1	2017	12	3	0	0	3	0	0
eclipse	Large	EclipseLink	1	1	0	0	0	0	1	1	2017	1	1	0	0	0	0	0
eclipse	Large	Acceleo - Eclipse	36	32	0	0	0	0	4	1	2017	5	9	0	0	4	0	0
eclipse	Large	Acceleo - Eclipse	10	75	0	59	0	12	5	2	2017	6	2	0	0	-65	-59	-12
eclipse	Large	Acceleo - Eclipse	177	177	0	0	0	0	2	1	2017	8	88.5	0	0	0	0	0
eclipse	Large	Acceleo - Eclipse	24	6	0	0	3	0	3	3	2017	9	8	0	0	18	0	3
eclipse	Large	Tycho	14	14	0	0	0	0	2	1	2017	8	7	0	0	0	0	0
eclipse	Large	Tycho	8	2	0	0	1	0	2	1	2017	10	4	0	0	6	0	1
eclipse	Large	Eclipse Packaging Project (EPP)	33	17	0	0	0	0	5	3	2017	3	6.6	0	0	16	0	0
eclipse	Large	Eclipse Packaging Project (EPP)	168	69	0	0	1	0	8	5	2017	5	21	0	0	99	0	1
eclipse	Large	Eclipse Packaging Project (EPP)	3	0	0	0	0	0	1	1	2017	7	3	0	0	3	0	0
eclipse	Large	Eclipse Packaging Project (EPP)	15	15	0	0	0	0	1	1	2017	11	15	0	0	0	0	0
eclipse	Large	Eclipse Packaging Project (EPP)	16	15	0	4	0	0	2	1	2017	12	8	0	0	1	-4	0
eclipse	Large	Xtext - Textual Modeling Framework Version	19	11	0	0	1	0	4	1	2017	1	4.75	0	0	8	0	1
eclipse	Large	Xtext - Textual Modeling Framework Version	10	10	0	0	0	0	5	1	2017	6	2	0	0	0	0	0
eclipse	Large	Xtext - Textual Modeling Framework Version	11	10	0	0	1	0	3	1	2017	7	3.67	0	0	1	0	1
eclipse	Large	Xtext - Textual Modeling Framework Version	4	4	0	0	0	0	2	1	2017	8	2	0	0	0	0	0
eclipse	Large	Xtext - Textual Modeling Framework Version	9	7	0	0	0	0	4	1	2017	9	2.25	0	0	2	0	0
eclipse	Large	Xtext - Textual Modeling Framework Version	18	3	0	14	0	2	2	1	2017	11	9	0	0	15	-14	-2
eclipse	Large	Xtext - Textual Modeling Framework Version	17	36	0	1	0	0	4	1	2017	12	4.25	0	0	-19	-1	0
eclipse	Large	Eclipse ACTF	70	70	0	0	0	0	8	1	2017	9	8.75	0	0	0	0	0
eclipse	Large	Eclipse SWTBot - SWT/Eclipse functional testing	17	1	0	0	0	0	2	2	2017	7	8.5	0	0	16	0	0
eclipse	Large	Eclipse SWTBot - SWT/Eclipse functional testing	12	18	0	0	0	0	1	1	2017	8	12	0	0	-6	0	0
eclipse	Large	M2Eclipse: Maven Integration for Eclipse	30	11	0	0	6	0	3	2	2017	2	10	0	0	19	0	6
eclipse	Large	M2Eclipse: Maven Integration for Eclipse	1	1	0	0	0	0	1	1	2017	4	1	0	0	0	0	0
eclipse	Large	M2Eclipse: Maven Integration for Eclipse	65	17	0	2	0	2	7	2	2017	5	9.29	0	0	48	-2	-2
eclipse	Large	M2Eclipse: Maven Integration for Eclipse	32	14	0	0	1	4	3	1	2017	8	10.67	0	0	18	0	-3
eclipse	Large	M2Eclipse: Maven Integration for Eclipse	3	7	0	0	0	0	1	1	2017	12	3	0	0	-4	0	0
eclipse	Large	EMF	4	4	0	0	0	0	1	1	2017	6	4	0	0	0	0	0
eclipse	Large	EMF	1	0	0	0	0	0	1	1	2017	7	1	0	0	1	0	0
eclipse	Large	Eclipse Mylyn	14	18	0	0	0	0	2	1	2017	9	7	0	0	-4	0	0
eclipse	Large	AspectJ	28	33	0	4	1	4	6	1	2017	5	4.67	0	0	-5	-4	-3
eclipse	Large	EMF Query	4	4	0	0	0	0	2	1	2017	2	2	0	0	0	0	0
eclipse	Large	EMF Query	1	1	0	0	0	0	1	1	2017	4	1	0	0	0	0	0
eclipse	Large	EMF Query	8	8	0	0	0	0	2	1	2017	10	4	0	0	0	0	0
eclipse	Large	Extended Editing Framework (EEF)	8	2	0	0	0	0	1	1	2017	9	8	0	0	6	0	0
eclipse	Large	Extended Editing Framework (EEF)	103	59	0	0	0	0	4	1	2017	12	25.75	0	0	44	0	0
eclipse	Large	Eclipse Code Recommenders	21	67	0	3	2	7	4	1	2017	7	5.25	0	0	-46	-3	-5
eclipse	Large	EMF Validation	4	4	0	0	0	0	2	1	2017	2	2	0	0	0	0	0
eclipse	Large	EMF Validation	1	1	0	0	0	0	1	1	2017	4	1	0	0	0	0	0
eclipse	Large	EMF Validation	3	3	0	0	0	0	1	1	2017	9	3	0	0	0	0	0
eclipse	Large	Eclipse Parallel Tools Platform (PTP)	368	368	0	0	0	0	6	1	2017	6	61.33	0	0	0	0	0
eclipse	Large	Eclipse Modeling Amalgamation Project	100	100	0	0	0	0	6	2	2017	4	16.67	0	0	0	0	0
eclipse	Large	zestvisualization	7	4	0	1	0	0	2	1	2017	3	3.5	0	0	3	-1	0
eclipse	Large	zestvisualization	14	2	0	0	0	2	2	2	2017	12	7	0	0	12	0	-2
eclipse	Large	Mylyn Reviews	1	7	0	0	0	0	2	1	2017	1	0.5	0	0	-6	0	0
eclipse	Large	Mylyn Reviews	16	11	0	0	1	0	3	2	2017	2	5.33	0	0	5	0	1
eclipse	Large	Mylyn Reviews	3	2	0	0	0	0	2	1	2017	3	1.5	0	0	1	0	0
eclipse	Large	Mylyn Reviews	61	61	0	0	0	0	2	1	2017	4	30.5	0	0	0	0	0
eclipse	Large	Mylyn Reviews	1	1	0	0	0	0	1	1	2017	5	1	0	0	0	0	0
eclipse	Large	Eclipse Graphical Modeling Project (GMP)	2	2	0	0	0	0	2	1	2017	4	1	0	0	0	0	0
eclipse	Large	Eclipse Graphical Modeling Project (GMP)	6	6	0	0	0	0	2	1	2017	9	3	0	0	0	0	0
eclipse	Large	Eclipse Marketplace	51	40	0	0	0	1	4	1	2017	8	12.75	0	0	11	0	-1
eclipse	Large	Eclipse Virgo	5	3	0	0	0	0	2	1	2017	3	2.5	0	0	2	0	0
eclipse	Large	Eclipse Virgo	2	2	0	0	0	0	2	1	2017	4	1	0	0	0	0	0
eclipse	Large	Eclipse Gemini	2	2	0	0	0	0	2	1	2017	2	1	0	0	0	0	0
eclipse	Large	m2eclipse-wtp	8	3	0	7	0	0	2	1	2017	5	4	0	0	5	-7	0
eclipse	Large	Eclipse DLTK - Dynamic Languages Toolkit	103	46	0	1	0	1	3	1	2017	1	34.33	0	0	57	-1	-1
eclipse	Large	Eclipse DLTK - Dynamic Languages Toolkit	351	351	0	0	0	0	16	1	2017	8	21.94	0	0	0	0	0
eclipse	Large	ATL	7	3	0	0	0	0	1	1	2017	3	7	0	0	4	0	0
eclipse	Large	ATL	3	3	0	0	0	0	1	1	2017	5	3	0	0	0	0	0
eclipse	Large	Eclipse Communication Framework	301	200	0	0	1	1	12	2	2017	1	25.08	0	0	101	0	0
eclipse	Large	Eclipse Communication Framework	163	163	0	0	0	0	2	1	2017	2	81.5	0	0	0	0	0
eclipse	Large	Eclipse Communication Framework	141	99	0	0	17	5	13	2	2017	5	10.85	0	0	42	0	12
eclipse	Large	Eclipse Communication Framework	25	14	0	0	0	0	4	3	2017	8	6.25	0	0	11	0	0
eclipse	Large	Eclipse Communication Framework	110	22	0	0	0	0	3	1	2017	12	36.67	0	0	88	0	0
eclipse	Large	Eclipse Nebula	2	1	0	0	0	0	1	1	2017	8	2	0	0	1	0	0
eclipse	Large	Eclipse Sapphire	15	3	0	0	2	0	1	1	2017	11	15	0	0	12	0	2
eclipse	Large	eTrice	26	24	0	0	0	0	2	1	2017	3	13	0	0	2	0	0
eclipse	Large	Eclipse Jubula	40	8	0	0	0	0	4	2	2017	11	10	0	0	32	0	0
eclipse	Large	Eclipse BPMN2 Modeler	8	6	0	0	0	0	1	1	2017	6	8	0	0	2	0	0
eclipse	Large	Eclipse BPMN2 Modeler	19	9	0	0	0	0	2	1	2017	11	9.5	0	0	10	0	0
eclipse	Large	Eclipse e4 Project	12	445	0	0	0	112	2	1	2017	1	6	0	0	-433	0	-112
eclipse	Large	Eclipse e4 Project	15	9	0	0	0	0	3	2	2017	9	5	0	0	6	0	0
eclipse	Large	Eclipse Runtime Packaging (RTP)	27	27	0	0	0	0	5	2	2017	6	5.4	0	0	0	0	0
eclipse	Large	Eclipse EMFT Edapt	12	0	0	0	0	0	2	1	2017	4	6	0	0	12	0	0
eclipse	Large	Eclipse EMF Transaction	4	4	0	0	0	0	2	1	2017	2	2	0	0	0	0	0
eclipse	Large	Eclipse EMF Transaction	2	1	0	0	0	0	2	1	2017	4	1	0	0	1	0	0
eclipse	Large	Eclipse EMF Transaction	3	3	0	0	0	0	1	1	2017	9	3	0	0	0	0	0
eclipse	Large	Eclipse EMFStore	12	8	0	0	2	0	2	1	2017	4	6	0	0	4	0	2
eclipse	Large	Eclipse EMFStore	7	1	0	0	0	0	2	2	2017	8	3.5	0	0	6	0	0
eclipse	Large	Eclipse Equinox p2	25	8	0	0	1	0	4	4	2017	3	6.25	0	0	17	0	1
eclipse	Large	Eclipse Fortran Dev Tools (Photran)	58	29	0	0	0	0	7	1	2017	6	8.29	0	0	29	0	0
eclipse	Large	Eclipse Fortran Dev Tools (Photran)	6	6	0	0	0	0	3	1	2017	8	2	0	0	0	0	0
eclipse	Large	Eclipse Fortran Dev Tools (Photran)	7	7	0	0	0	0	6	1	2017	12	1.17	0	0	0	0	0
eclipse	Large	Eclipse Gemini Blueprint	119	119	0	0	0	0	3	2	2017	5	39.67	0	0	0	0	0
eclipse	Large	Eclipse Gemini Web	2	2	0	0	0	0	2	1	2017	2	1	0	0	0	0	0
eclipse	Large	Eclipse Maven Integration for WTP	8	3	0	7	0	0	2	1	2017	5	4	0	0	5	-7	0
eclipse	Large	Eclipse Mylyn Commons	66	66	0	0	0	0	7	1	2017	2	9.43	0	0	0	0	0
eclipse	Large	Eclipse Mylyn Commons	17	18	0	0	0	1	1	1	2017	3	17	0	0	-1	0	-1
eclipse	Large	Eclipse Mylyn Commons	124	124	0	0	0	0	3	1	2017	4	41.33	0	0	0	0	0
eclipse	Large	Eclipse Mylyn Commons	7	2	0	0	0	0	1	1	2017	5	7	0	0	5	0	0
eclipse	Large	Eclipse Mylyn Commons	124	124	0	0	0	0	3	1	2017	6	41.33	0	0	0	0	0
eclipse	Large	Eclipse Mylyn Context	114	114	0	0	0	0	2	1	2017	6	57	0	0	0	0	0
eclipse	Large	Eclipse Mylyn Docs	4	0	0	0	1	0	1	1	2017	6	4	0	0	4	0	1
eclipse	Large	Eclipse Mylyn Docs	14	18	0	0	0	0	2	1	2017	9	7	0	0	-4	0	0
eclipse	Large	Eclipse Mylyn Tasks	9	9	0	0	0	0	2	1	2017	2	4.5	0	0	0	0	0
eclipse	Large	Eclipse Mylyn Tasks	22	7	0	0	1	0	2	1	2017	3	11	0	0	15	0	1
eclipse	Large	Eclipse Mylyn Tasks	137	129	0	0	1	0	4	3	2017	4	34.25	0	0	8	0	1
eclipse	Large	Eclipse Mylyn Tasks	6	6	0	0	0	0	1	1	2017	8	6	0	0	0	0	0
eclipse	Large	Eclipse Mylyn Versions	1	1	0	0	0	0	1	1	2017	2	1	0	0	0	0	0
eclipse	Large	Eclipse Mylyn Versions	49	49	0	0	0	0	2	1	2017	4	24.5	0	0	0	0	0
eclipse	Large	Eclipse Mylyn Versions	49	49	0	0	0	0	2	1	2017	6	24.5	0	0	0	0	0
eclipse	Large	Eclipse RAP Incubator	4	4	0	0	0	0	1	1	2017	4	4	0	0	0	0	0
eclipse	Large	Eclipse SQL Development Tools	66	78	0	0	0	3	4	2	2017	12	16.5	0	0	-12	0	-3
eclipse	Large	Eclipse Webtools Releng	3	3	0	0	0	0	1	1	2017	11	3	0	0	0	0	0
eclipse	Large	Eclipse Webtools Releng	65	65	0	0	0	0	4	1	2017	12	16.25	0	0	0	0	0
eclipse	Large	Eclipse Webtools Java EE Tools	76	73	0	0	2	0	16	1	2017	1	4.75	0	0	3	0	2
eclipse	Large	Eclipse Webtools Java EE Tools	6	4	0	0	0	1	3	2	2017	4	2	0	0	2	0	-1
eclipse	Large	Eclipse Webtools Java EE Tools	1	2	0	0	0	0	1	1	2017	5	1	0	0	-1	0	0
eclipse	Large	Eclipse Webtools Java EE Tools	24	24	0	0	0	0	6	1	2017	7	4	0	0	0	0	0
eclipse	Large	Eclipse NeoSCADA	55	13	0	0	5	0	12	1	2017	2	4.58	0	0	42	0	5
eclipse	Large	Eclipse XWT	11	11	0	0	0	0	4	1	2017	10	2.75	0	0	0	0	0
eclipse	Large	wakaama	4	4	0	0	0	0	2	1	2017	9	2	0	0	0	0	0
eclipse	Large	wakaama	11	5	0	0	0	0	5	4	2017	10	2.2	0	0	6	0	0
eclipse	Large	Epsilon	848	30	0	1	20	2	13	1	2017	6	65.23	0	0	818	-1	18
eclipse	Large	Epsilon	4	1	0	0	1	0	2	1	2017	7	2	0	0	3	0	1
eclipse	Large	Eclipse Modeling Workflow Engine	2	2	0	0	0	0	2	1	2017	5	1	0	0	0	0	0
eclipse	Large	Eclipse Modeling Workflow Engine	54	54	0	0	0	0	2	1	2017	11	27	0	0	0	0	0
eclipse	Large	CDO Model Repository	1	1	0	0	0	0	1	1	2017	6	1	0	0	0	0	0
eclipse	Large	CDO Model Repository	508	517	0	0	0	0	5	1	2017	7	101.6	0	0	-9	0	0
gentoo	Small	OpenRC	57	31	0	0	1	0	9	4	2017	1	6.33	0	0	26	0	1
gentoo	Small	OpenRC	26	9	0	0	1	0	3	2	2017	3	8.67	0	0	17	0	1
gentoo	Small	OpenRC	18	18	0	0	0	0	1	1	2017	7	18	0	0	0	0	0
gentoo	Small	OpenRC	55	11	0	0	2	0	8	3	2017	11	6.88	0	0	44	0	2
kde	Large	Okular (KDE)	160	77	0	0	1	0	17	5	2017	2	9.41	0	0	83	0	1
kde	Large	Okular (KDE)	1	2	0	0	0	0	1	1	2017	6	1	0	0	-1	0	0
kde	Large	Dragon Player	50	41	0	0	5	2	5	2	2017	1	10	0	0	9	0	3
kde	Large	Dragon Player	2	0	0	0	0	0	1	1	2017	2	2	0	0	2	0	0
kde	Large	Dragon Player	3	1	0	0	0	0	2	2	2017	3	1.5	0	0	2	0	0
kde	Large	Lokalize	3	0	0	0	0	0	1	1	2017	1	3	0	0	3	0	0
kde	Large	Lokalize	3	0	0	0	0	0	2	1	2017	2	1.5	0	0	3	0	0
kde	Large	KGeography	106	106	0	0	0	0	2	1	2017	6	53	0	0	0	0	0
kde	Large	KAlgebra	24	21	0	0	4	1	4	2	2017	2	6	0	0	3	0	3
kde	Large	KAlgebra	11	4	0	0	0	0	1	1	2017	3	11	0	0	7	0	0
kde	Large	KmPlot	1	1	0	0	0	0	1	1	2017	2	1	0	0	0	0	0
kde	Large	KmPlot	1	1	0	0	0	0	1	1	2017	3	1	0	0	0	0	0
kde	Large	KmPlot	47	47	0	0	0	0	1	1	2017	6	47	0	0	0	0	0
kde	Large	KTouch	23	12	0	0	2	0	12	3	2017	1	1.92	0	0	11	0	2
kde	Large	KTouch	1	1	0	0	0	0	1	1	2017	2	1	0	0	0	0	0
kde	Large	KTuberling	32	32	0	0	0	0	2	1	2017	6	16	0	0	0	0	0
kde	Large	KTuberling	1	1	0	0	0	0	1	1	2017	11	1	0	0	0	0	0
kde	Large	Blinken	1	1	0	0	0	0	1	1	2017	2	1	0	0	0	0	0
kde	Large	Blinken	14	14	0	0	0	0	2	1	2017	6	7	0	0	0	0	0
kde	Large	KHangMan	1	1	0	0	0	0	1	1	2017	1	1	0	0	0	0	0
kde	Large	KHangMan	1	1	0	0	0	0	1	1	2017	2	1	0	0	0	0	0
kde	Large	KHangMan	2	6	0	0	0	1	3	1	2017	3	0.67	0	0	-4	0	-1
kde	Large	KHangMan	2	0	0	0	0	0	1	1	2017	11	2	0	0	2	0	0
kde	Large	Kiten	1	1	0	0	0	0	1	1	2017	2	1	0	0	0	0	0
kde	Large	Kiten	4	1	0	6	0	2	1	1	2017	3	4	0	0	3	-6	-2
kde	Large	Kiten	54	55	0	0	0	0	2	1	2017	6	27	0	0	-1	0	0
kde	Large	KLettres	1	1	0	0	0	0	1	1	2017	2	1	0	0	0	0	0
kde	Large	KLettres	34	34	0	0	0	0	1	1	2017	6	34	0	0	0	0	0
kde	Large	KWordQuiz	1	1	0	0	0	0	1	1	2017	2	1	0	0	0	0	0
kde	Large	KWordQuiz	6	1	0	3	0	1	2	1	2017	3	3	0	0	5	-3	-1
kde	Large	KWordQuiz	73	73	0	0	0	0	1	1	2017	6	73	0	0	0	0	0
kde	Large	KBruch	21	19	0	0	0	0	2	1	2017	6	10.5	0	0	2	0	0
kde	Large	KAtoms	18	12	0	0	0	0	3	2	2017	6	6	0	0	6	0	0
kde	Large	KAtoms	6	0	0	0	0	0	2	1	2017	7	3	0	0	6	0	0
kde	Large	KAtoms	4	6	0	0	0	0	2	1	2017	10	2	0	0	-2	0	0
kde	Large	Kopete IM Client (KDE)	1	1	0	0	0	0	1	1	2017	3	1	0	0	0	0	0
kde	Large	Kopete IM Client (KDE)	3	3	0	0	0	0	2	1	2017	4	1.5	0	0	0	0	0
kde	Large	Simon listens	19	10	0	0	0	0	2	2	2017	1	9.5	0	0	9	0	0
kde	Large	Simon listens	370	455	0	230	8	62	24	2	2017	4	15.42	0	0	-85	-230	-54
kde	Large	Simon listens	7	0	0	0	0	0	1	1	2017	5	7	0	0	7	0	0
kde	Large	KDE Partition Manager	11	11	0	0	0	3	8	1	2017	1	1.38	0	0	0	0	-3
kde	Large	KDE Partition Manager	11	6	0	0	0	0	2	1	2017	2	5.5	0	0	5	0	0
kde	Large	Gwenview	54	3	0	0	4	0	18	4	2017	3	3	0	0	51	0	4
kde	Large	Gwenview	28	16	0	0	5	0	19	5	2017	4	1.47	0	0	12	0	5
kde	Large	Gwenview	157	123	0	14	5	0	21	6	2017	5	7.48	0	0	34	-14	5
kde	Large	Gwenview	208	63	0	0	12	0	6	4	2017	6	34.67	0	0	145	0	12
kde	Large	Konsole	2	1	0	0	0	0	2	2	2017	3	1	0	0	1	0	0
kde	Large	RSIBreak	13	4	0	0	4	0	2	1	2017	2	6.5	0	0	9	0	4
kde	Large	RSIBreak	51	29	0	0	5	0	2	1	2017	4	25.5	0	0	22	0	5
kde	Large	Knights	352	0	0	0	1	2	11	2	2017	1	32	0	0	352	0	-1
kde	Large	Knights	73	1	0	0	0	0	7	1	2017	2	10.43	0	0	72	0	0
kde	Large	project deleted	25	54	0	1	2	4	5	2	2017	2	5	0	0	-29	-1	-2
kde	Large	project deleted	2	0	0	0	0	0	1	1	2017	6	2	0	0	2	0	0
kde	Large	Umbrello UML Modeller	15	5	0	0	0	0	5	2	2017	9	3	0	0	10	0	0
kde	Large	KDevelop	108	41	0	0	15	2	12	3	2017	6	9	0	0	67	0	13
kde	Large	Amarok	10	0	0	0	0	0	1	1	2017	1	10	0	0	10	0	0
kde	Large	Amarok	11	0	0	0	0	0	5	2	2017	3	2.2	0	0	11	0	0
kde	Large	Amarok	6	0	0	0	0	0	3	1	2017	4	2	0	0	6	0	0
kde	Large	Amarok	1	0	0	0	0	0	1	1	2017	5	1	0	0	1	0	0
kde	Large	Amarok	1	0	0	0	0	0	1	1	2017	7	1	0	0	1	0	0
kde	Large	Amarok	583	581	0	24	44	0	5	2	2017	8	116.6	0	0	2	-24	44
kde	Large	Amarok	1	1	0	0	0	0	1	1	2017	9	1	0	0	0	0	0
kde	Large	Amarok	10	17	0	0	1	3	6	2	2017	11	1.67	0	0	-7	0	-2
kde	Large	Amarok	7	6	0	0	0	0	2	1	2017	12	3.5	0	0	1	0	0
kde	Large	Konversation	4	4	0	0	0	1	2	2	2017	1	2	0	0	0	0	-1
kde	Large	Konversation	17	0	0	0	0	0	1	1	2017	2	17	0	0	17	0	0
kde	Large	Konversation	40	40	0	0	4	2	14	2	2017	5	2.86	0	0	0	0	2
kde	Large	Konversation	369	346	0	2	4	0	7	5	2017	6	52.71	0	0	23	-2	4
kde	Large	Yakuake	1	1	0	0	0	0	1	1	2017	1	1	0	0	0	0	0
kde	Large	Yakuake	8	7	0	0	0	0	1	1	2017	2	8	0	0	1	0	0
kde	Large	Yakuake	2	2	0	0	0	0	2	1	2017	4	1	0	0	0	0	0
kde	Large	Yakuake	30	29	0	0	0	0	4	3	2017	6	7.5	0	0	1	0	0
kde	Large	akonadi server	106	107	0	1	3	7	26	4	2017	5	4.08	0	0	-1	-1	-4
kde	Large	akonadi server	657	651	0	0	0	0	3	1	2017	6	219	0	0	6	0	0
kde	Large	Konqueror	8	7	0	0	0	0	6	3	2017	2	1.33	0	0	1	0	0
kde	Large	Konqueror	25	21	0	0	0	2	14	4	2017	3	1.79	0	0	4	0	-2
kde	Large	Konqueror	2	2	0	0	0	0	2	1	2017	5	1	0	0	0	0	0
kde	Large	Akregator (KDE)	71	187	0	19	12	17	29	5	2017	4	2.45	0	0	-116	-19	-5
kde	Large	Kompare (KDE)	17	15	0	0	0	12	6	2	2017	1	2.83	0	0	2	0	-12
kde	Large	Kompare (KDE)	1	1	0	0	0	0	1	1	2017	2	1	0	0	0	0	0
kde	Large	Kompare (KDE)	58	49	0	0	0	0	10	1	2017	4	5.8	0	0	9	0	0
kde	Large	Kompare (KDE)	30	17	0	0	0	0	4	3	2017	6	7.5	0	0	13	0	0
kde	Large	KCachegrind (KDE)	38	26	0	0	1	0	4	3	2017	2	9.5	0	0	12	0	1
kde	Large	KCachegrind (KDE)	6	0	0	0	0	0	2	1	2017	3	3	0	0	6	0	0
kde	Large	KCachegrind (KDE)	10	12	0	0	0	0	2	2	2017	4	5	0	0	-2	0	0
kde	Large	KCachegrind (KDE)	1	0	0	0	0	0	1	1	2017	5	1	0	0	1	0	0
kde	Large	KCachegrind (KDE)	311	301	0	0	0	0	2	2	2017	6	155.5	0	0	10	0	0
kde	Large	Charm Time Tracker	2	2	0	0	0	0	1	1	2017	12	2	0	0	0	0	0
kde	Large	Massif Visualizer	3	3	0	0	0	0	2	2	2017	2	1.5	0	0	0	0	0
kde	Large	Massif Visualizer	30	44	0	22	0	4	3	1	2017	3	10	0	0	-14	-22	-4
kde	Large	Soprano	42	42	0	0	0	0	1	1	2017	1	42	0	0	0	0	0
kde	Large	Filelight	17	9	0	0	0	2	4	3	2017	2	4.25	0	0	8	0	-2
kde	Large	KWallet Manager	95	94	0	0	0	1	8	4	2017	1	11.88	0	0	1	0	-1
kde	Large	KWallet Manager	3	3	0	0	0	0	2	1	2017	3	1.5	0	0	0	0	0
kde	Large	KWallet Manager	2	2	0	0	0	0	1	1	2017	4	2	0	0	0	0	0
kde	Large	KWallet Manager	52	19	0	0	3	1	4	2	2017	5	13	0	0	33	0	2
kde	Large	KWallet Manager	2	2	0	0	0	0	1	1	2017	6	2	0	0	0	0	0
kde	Large	Phonon	4	4	0	0	0	0	4	1	2017	5	1	0	0	0	0	0
kde	Large	KRuler	5	0	0	0	0	0	2	1	2017	1	2.5	0	0	5	0	0
kde	Large	KRuler	3	0	0	0	0	0	1	1	2017	2	3	0	0	3	0	0
kde	Large	KDE Telepathy	4	2	0	0	0	0	3	2	2017	2	1.33	0	0	2	0	0
kde	Large	KDE Telepathy	39	27	0	0	3	0	31	4	2017	3	1.26	0	0	12	0	3
kde	Large	KDE Telepathy	48	33	0	0	0	0	28	2	2017	4	1.71	0	0	15	0	0
kde	Large	KDE Telepathy	11	11	0	0	0	0	11	1	2017	5	1	0	0	0	0	0
kde	Large	KDE Telepathy	16	12	0	0	0	0	14	3	2017	6	1.14	0	0	4	0	0
kde	Large	KDE Telepathy	206	200	0	0	0	0	5	2	2017	8	41.2	0	0	6	0	0
kde	Large	KDE Telepathy	4	4	0	0	0	0	2	1	2017	9	2	0	0	0	0	0
kde	Large	KDE Telepathy	4	4	0	0	0	0	3	1	2017	10	1.33	0	0	0	0	0
kde	Large	KDE Telepathy	27	23	0	0	0	0	15	3	2017	11	1.8	0	0	4	0	0
kde	Large	Apper	5	5	0	0	0	0	1	1	2017	1	5	0	0	0	0	0
kde	Large	Apper	31	9	0	0	0	0	4	2	2017	2	7.75	0	0	22	0	0
kde	Large	Apper	1	1	0	0	0	0	1	1	2017	4	1	0	0	0	0	0
kde	Large	Choqok	75	82	0	0	0	0	9	2	2017	1	8.33	0	0	-7	0	0
kde	Large	Choqok	5	2	0	0	0	0	2	1	2017	2	2.5	0	0	3	0	0
kde	Large	Choqok	1	1	0	0	0	0	1	1	2017	3	1	0	0	0	0	0
kde	Large	bluedevil	3	3	0	0	0	0	3	1	2017	1	1	0	0	0	0	0
kde	Large	bluedevil	16	7	0	0	0	0	7	2	2017	2	2.29	0	0	9	0	0
kde	Large	bluedevil	1	1	0	0	0	0	1	1	2017	3	1	0	0	0	0	0
kde	Large	bluedevil	1	1	0	0	0	0	1	1	2017	4	1	0	0	0	0	0
kde	Large	bluedevil	35	9	0	0	6	0	11	3	2017	5	3.18	0	0	26	0	6
kde	Large	bluedevil	4	4	0	0	0	0	4	2	2017	6	1	0	0	0	0	0
kde	Large	bluedevil	4	4	0	0	0	0	4	1	2017	7	1	0	0	0	0	0
kde	Large	Kamoso	1	1	0	0	0	0	1	1	2017	1	1	0	0	0	0	0
kde	Large	Kamoso	5	0	0	0	0	0	2	1	2017	6	2.5	0	0	5	0	0
kde	Large	Kamoso	1	0	0	0	0	0	1	1	2017	7	1	0	0	1	0	0
kde	Large	Kamoso	9	11	0	0	0	0	3	2	2017	9	3	0	0	-2	0	0
kde	Large	Kamoso	3	0	0	0	0	0	1	1	2017	10	3	0	0	3	0	0
kde	Large	Kalzium	18	21	0	0	0	1	2	2	2017	1	9	0	0	-3	0	-1
kde	Large	Kalzium	2	1	0	0	0	0	2	1	2017	2	1	0	0	1	0	0
kde	Large	Kalzium	2	2	0	0	0	0	2	2	2017	8	1	0	0	0	0	0
kde	Large	KDElibs (KDE)	3	3	0	0	0	0	1	1	2017	1	3	0	0	0	0	0
kde	Large	KDElibs (KDE)	12	6	0	0	1	0	3	2	2017	2	4	0	0	6	0	1
kde	Large	KDElibs (KDE)	4	4	0	0	0	0	2	2	2017	3	2	0	0	0	0	0
kde	Large	KDElibs (KDE)	5	3	0	0	0	0	2	2	2017	4	2.5	0	0	2	0	0
kde	Large	KDElibs (KDE)	3	3	0	0	0	0	1	1	2017	6	3	0	0	0	0	0
kde	Large	KDElibs (KDE)	4	4	0	0	0	0	2	2	2017	7	2	0	0	0	0	0
kde	Large	cantor (KDE)	515	515	0	0	0	0	1	1	2017	6	515	0	0	0	0	0
kde	Large	KSecretsService	2	2	0	0	0	0	1	1	2017	2	2	0	0	0	0	0
kde	Large	Plasma Active	3	1	0	0	0	0	1	1	2017	1	3	0	0	2	0	0
kde	Large	Muon, APT Frontend	39	10	0	0	9	1	2	1	2017	2	19.5	0	0	29	0	8
kde	Large	Muon, APT Frontend	1	3	0	0	0	0	2	1	2017	4	0.5	0	0	-2	0	0
kde	Large	Plasma Media Center	2	2	0	0	0	0	2	1	2017	3	1	0	0	0	0	0
kde	Large	KSCD	1	1	0	0	0	0	1	1	2017	1	1	0	0	0	0	0
kde	Large	KMyMoney	37	21	0	0	2	0	3	2	2017	6	12.33	0	0	16	0	2
kde	Large	Attica	3	3	0	0	0	0	3	1	2017	2	1	0	0	0	0	0
kde	Large	Attica	2	2	0	0	0	0	2	1	2017	3	1	0	0	0	0	0
kde	Large	Attica	2	2	0	0	0	0	2	2	2017	4	1	0	0	0	0	0
kde	Large	Attica	50	8	0	0	5	1	5	3	2017	5	10	0	0	42	0	4
kde	Large	Attica	1	1	0	0	0	0	1	1	2017	6	1	0	0	0	0	0
kde	Large	K3b	27	52	0	0	0	0	8	4	2017	2	3.38	0	0	-25	0	0
kde	Large	K3b	217	263	0	0	4	1	40	7	2017	3	5.43	0	0	-46	0	3
kde	Large	K3b	26	11	0	21	0	10	5	2	2017	5	5.2	0	0	15	-21	-10
kde	Large	zanshin (kde)	3	6	0	0	0	0	1	1	2017	6	3	0	0	-3	0	0
kde	Large	Tellico	24	0	0	0	0	0	1	1	2017	6	24	0	0	24	0	0
kde	Large	KGet	1	1	0	0	0	0	1	1	2017	1	1	0	0	0	0	0
kde	Large	KGet	1	1	0	0	0	0	1	1	2017	6	1	0	0	0	0	0
kde	Large	KGet	1	1	0	0	0	0	1	1	2017	8	1	0	0	0	0	0
kde	Large	KGet	2	3	0	0	0	0	1	1	2017	9	2	0	0	-1	0	0
kde	Large	KGet	1	1	0	0	0	0	1	1	2017	10	1	0	0	0	0	0
kde	Large	kdesvn	10	8	0	0	0	0	3	1	2017	1	3.33	0	0	2	0	0
kde	Large	kdesvn	16	6	0	0	0	0	2	2	2017	2	8	0	0	10	0	0
kde	Large	kdesvn	1	1	0	0	0	0	1	1	2017	3	1	0	0	0	0	0
kde	Large	Rocs	2	1	0	0	0	0	2	2	2017	2	1	0	0	1	0	0
kde	Large	Artikulate	1	1	0	0	0	0	1	1	2017	2	1	0	0	0	0	0
kde	Large	Artikulate	44	44	0	0	0	0	1	1	2017	6	44	0	0	0	0	0
kde	Large	Artikulate	4	4	0	0	0	0	4	1	2017	7	1	0	0	0	0	0
kde	Large	KScreen	40	17	0	0	4	0	12	3	2017	1	3.33	0	0	23	0	4
kde	Large	KScreen	10	8	0	0	0	0	9	2	2017	2	1.11	0	0	2	0	0
kde	Large	KScreen	29	8	0	0	0	0	6	3	2017	3	4.83	0	0	21	0	0
kde	Large	KScreen	16	17	0	0	1	2	5	3	2017	4	3.2	0	0	-1	0	-1
kde	Large	KScreen	46	48	0	1	2	0	17	5	2017	5	2.71	0	0	-2	-1	2
kde	Large	KScreen	34	34	0	0	0	0	2	1	2017	6	17	0	0	0	0	0
kde	Large	KDE Connect	10	0	0	0	0	0	4	1	2017	3	2.5	0	0	10	0	0
kde	Large	TagLib	2	2	0	0	0	0	1	1	2017	4	2	0	0	0	0	0
kde	Large	TagLib	6	5	0	0	0	0	2	2	2017	9	3	0	0	1	0	0
mozilla	Medium	DOM Inspector	10	9	0	0	0	0	3	1	2017	8	3.33	0	0	1	0	0
mozilla	Medium	Bugzilla	5	1	0	0	0	0	1	1	2017	3	5	0	0	4	0	0
mozilla	Medium	AMO Validator	18	186	0	0	2	0	6	1	2017	5	3	0	0	-168	0	2
mozilla	Medium	AMO Validator	9	35	0	2	0	4	9	2	2017	6	1	0	0	-26	-2	-4
mozilla	Medium	AMO Validator	8	4	0	0	0	0	4	1	2017	8	2	0	0	4	0	0
mozilla	Medium	dxr	3	3	0	0	0	0	1	1	2017	11	3	0	0	0	0	0
mozilla	Medium	django-csp	1	1	0	0	0	0	1	1	2017	1	1	0	0	0	0	0
mozilla	Medium	django-csp	11	1	0	0	1	0	1	1	2017	3	11	0	0	10	0	1
mozilla	Medium	django-csp	7	5	0	0	0	0	5	3	2017	4	1.4	0	0	2	0	0
mozilla	Medium	django-csp	27	17	0	0	3	0	4	1	2017	7	6.75	0	0	10	0	3
mozilla	Medium	django-csp	20	4	0	0	4	0	2	2	2017	11	10	0	0	16	0	4
mozilla	Medium	openbadges	8	8	0	0	0	0	4	1	2017	2	2	0	0	0	0	0
mozilla	Medium	One-Mozilla-blog	109	46	0	0	13	0	4	1	2017	1	27.25	0	0	63	0	13
mozilla	Medium	Mozilla Mozharness	5	595	0	2	0	0	2	1	2017	4	2.5	0	0	-590	-2	0
mozilla	Medium	Mozilla Mozharness	2	278	0	56	0	50	2	1	2017	6	1	0	0	-276	-56	-50
mozilla	Medium	Mozilla Releng Buildbot-Configs	35	6	0	0	0	0	5	2	2017	11	7	0	0	29	0	0
mozilla	Medium	Mozilla Releng Buildbotcustom	4	92	0	0	0	12	2	1	2017	1	2	0	0	-88	0	-12
mozilla	Medium	Mozilla Releng Buildbotcustom	26	62	0	8	1	1	15	5	2017	2	1.73	0	0	-36	-8	0
mozilla	Medium	Mozilla Releng Buildbotcustom	2	0	0	0	0	0	1	1	2017	6	2	0	0	2	0	0
mozilla	Medium	Mozilla Releng Braindump	5	5	0	0	0	0	2	1	2017	2	2.5	0	0	0	0	0
mozilla	Medium	Mozilla Releng Braindump	12	5	0	0	1	0	2	1	2017	12	6	0	0	7	0	1
mozilla	Medium	Mozilla Releng Buildapi	1	2	0	0	0	0	1	1	2017	2	1	0	0	-1	0	0
mozilla	Medium	mozilla-clouseau	80	16	0	0	10	0	4	2	2017	3	20	0	0	64	0	10
mozilla	Medium	grcov	3	0	0	0	0	0	1	1	2017	2	3	0	0	3	0	0
mozilla	Medium	grcov	53	23	0	0	7	0	4	1	2017	6	13.25	0	0	30	0	7
mozilla	Medium	delivery-dashboard	24	26	0	0	0	0	4	2	2017	11	6	0	0	-2	0	0
mozilla	Medium	delivery-dashboard	59	0	0	0	2	0	3	2	2017	12	19.67	0	0	59	0	2
mozilla	Medium	relman-auto-nag	1	1	0	0	0	0	1	1	2017	1	1	0	0	0	0	0
mozilla	Medium	relman-auto-nag	5	8	0	0	0	0	2	1	2017	11	2.5	0	0	-3	0	0
mozilla	Medium	focus-android	2	1	0	0	0	0	1	1	2017	1	2	0	0	1	0	0
mozilla	Medium	firefox-tv	2	1	0	0	0	0	1	1	2017	1	2	0	0	1	0	0
mozilla	Medium	Firefox Rocket	2	1	0	0	0	0	1	1	2017	1	2	0	0	1	0	0
mozilla	Medium	Firefox Rocket	3	3	0	0	1	0	2	2	2017	12	1.5	0	0	0	0	1
mozilla	Medium	focus-ios	10	6	0	0	0	0	4	2	2017	7	2.5	0	0	4	0	0
openstack	Small	openstack-manuals	17	4	0	0	0	0	9	4	2017	4	1.89	0	0	13	0	0
openstack	Small	openstack-manuals	222	222	0	0	0	0	4	3	2017	5	55.5	0	0	0	0	0
openstack	Small	openstack-manuals	104	50	0	0	2	0	20	11	2017	10	5.2	0	0	54	0	2
OSGeo	Small	deegree3	1	1	0	0	0	0	1	1	2017	4	1	0	0	0	0	0
OSGeo	Small	deegree3	3144	20	0	0	2	0	3	1	2017	6	1048	0	0	3124	0	2
OSGeo	Small	GeoMOOSE	22	2	0	0	4	0	5	2	2017	9	4.4	0	0	20	0	4
OSGeo	Small	GEOS	101	29	0	0	2	0	2	1	2017	1	50.5	0	0	72	0	2
OSGeo	Small	GEOS	5	4	0	0	0	0	3	1	2017	5	1.67	0	0	1	0	0
OSGeo	Small	Mapbender	4	0	0	0	0	2	1	1	2017	12	4	0	0	4	0	-2
OSGeo	Small	MapGuide Open Source	1	1	0	0	0	0	1	1	2017	9	1	0	0	0	0	0
OSGeo	Small	MapGuide Open Source	1	1	0	0	0	0	1	1	2017	12	1	0	0	0	0	0
OSGeo	Small	gvSIG Desktop 2	1135	1059	0	32	1	0	73	2	2017	11	15.55	0	0	76	-32	1
OSGeo	Small	pycsw	20	0	0	0	0	0	2	2	2017	5	10	0	0	20	0	0
OSGeo	Small	pycsw	22	17	0	0	0	2	1	1	2017	9	22	0	0	5	0	-2
OSGeo	Small	pycsw	12	6	0	0	0	0	3	1	2017	12	4	0	0	6	0	0
OW2	Medium	WebLab	6	1	0	0	1	0	1	1	2017	4	6	0	0	5	0	1
OW2	Medium	Lutece (core)	169	313	0	0	4	2	20	2	2017	1	8.45	0	0	-144	0	2
OW2	Medium	FraSCAti	6	3	0	0	0	0	2	1	2017	2	3	0	0	3	0	0
OW2	Medium	FraSCAti	183	185	0	63	10	9	12	2	2017	3	15.25	0	0	-2	-63	1
OW2	Medium	FraSCAti	6	3	0	0	0	0	3	2	2017	5	2	0	0	3	0	0
OW2	Medium	FraSCAti	5	1	0	0	0	0	1	1	2017	12	5	0	0	4	0	0
OW2	Medium	JORAM	12	0	0	0	0	0	1	1	2017	1	12	0	0	12	0	0
OW2	Medium	ASM	45	9	0	0	3	0	3	1	2017	2	15	0	0	36	0	3
OW2	Medium	docdoku-plm	57	43	0	0	2	0	2	1	2017	3	28.5	0	0	14	0	2
tdf	Small	LibreOffice Impress Remote	7	6	0	0	0	0	2	1	2017	11	3.5	0	0	1	0	0
wikimedia	Large	MediaWiki Widgets	1	1	0	0	0	0	2	1	2017	5	0.5	0	0	0	0	0
wikimedia	Large	MediaWiki Header Tabs	1	1	0	0	0	0	2	1	2017	2	0.5	0	0	0	0	0
wikimedia	Large	MediaWiki Header Tabs	2	25	0	11	0	2	4	2	2017	7	0.5	0	0	-23	-11	-2
wikimedia	Large	MediaWiki Header Tabs	4	2	0	0	0	0	1	1	2017	11	4	0	0	2	0	0
wikimedia	Large	MediaWiki Header Tabs	1	1	0	0	0	0	2	1	2017	12	0.5	0	0	0	0	0
wikimedia	Large	Huggle	156	102	0	0	0	0	20	2	2017	2	7.8	0	0	54	0	0
wikimedia	Large	Huggle	318	232	0	0	0	0	20	3	2017	6	15.9	0	0	86	0	0
wikimedia	Large	AVIM for Firefox	4	4	0	0	0	0	1	1	2017	1	4	0	0	0	0	0
wikimedia	Large	AVIM for Firefox	4	4	0	0	0	0	1	1	2017	3	4	0	0	0	0	0
wikimedia	Large	AVIM for Firefox	4	4	0	0	0	0	1	1	2017	6	4	0	0	0	0	0
wikimedia	Large	AVIM for Firefox	4	4	0	0	0	0	1	1	2017	7	4	0	0	0	0	0
wikimedia	Large	AVIM for Firefox	2	2	0	0	0	0	1	1	2017	9	2	0	0	0	0	0
wikimedia	Large	AVIM for Firefox	69	44	0	0	0	0	8	1	2017	12	8.63	0	0	25	0	0
wikimedia	Large	Java Wiki Bot Framework	39	37	0	3	3	0	5	1	2017	12	7.8	0	0	2	-3	3
wikimedia	Large	Maps	7	5	0	0	0	0	10	2	2017	1	0.7	0	0	2	0	0
wikimedia	Large	Maps	27	7	0	0	4	0	6	2	2017	8	4.5	0	0	20	0	4
wikimedia	Large	Maps	37	31	0	0	0	0	6	2	2017	12	6.17	0	0	6	0	0
wikimedia	Large	Semantic Result Formats	12	5	0	0	0	0	3	1	2017	1	4	0	0	7	0	0
wikimedia	Large	Semantic Result Formats	9	4	0	0	0	0	6	3	2017	2	1.5	0	0	5	0	0
wikimedia	Large	Semantic Result Formats	7	7	0	0	0	0	2	1	2017	4	3.5	0	0	0	0	0
wikimedia	Large	Survey MediaWiki extension	3	1	0	0	0	0	1	1	2017	11	3	0	0	2	0	0
wikimedia	Large	Contest MediaWiki extension	4	4	0	0	0	1	2	1	2017	3	2	0	0	0	0	-1
wikimedia	Large	Contest MediaWiki extension	4	4	0	0	0	1	2	1	2017	5	2	0	0	0	0	-1
wikimedia	Large	Contest MediaWiki extension	7	50	0	21	0	10	2	1	2017	8	3.5	0	0	-43	-21	-10
wikimedia	Large	Contest MediaWiki extension	8	25	0	15	0	2	3	1	2017	10	2.67	0	0	-17	-15	-2
wikimedia	Large	Contest MediaWiki extension	2	2	0	0	0	0	4	1	2017	12	0.5	0	0	0	0	0
wikimedia	Large	Education Program	30	28	0	0	0	1	3	1	2017	9	10	0	0	2	0	-1
wikimedia	Large	Education Program	10	1	0	0	2	0	5	2	2017	11	2	0	0	9	0	2
wikimedia	Large	Create Page	4	2	0	0	0	0	1	1	2017	11	4	0	0	2	0	0
wikimedia	Large	DidYouKnow	2	1	0	0	0	0	1	1	2017	11	2	0	0	1	0	0
wikimedia	Large	Lingo (Mediawiki Extension)	3	1	0	0	0	0	1	1	2017	9	3	0	0	2	0	0
wikimedia	Large	Semantic Page Series	9	1	0	0	0	0	1	1	2017	4	9	0	0	8	0	0
wikimedia	Large	Semantic Page Series	6	27	0	11	0	2	3	2	2017	8	2	0	0	-21	-11	-2
wikimedia	Large	Semantic Page Series	1	1	0	0	0	0	2	1	2017	12	0.5	0	0	0	0	0
wikimedia	Large	Diff (PHP library)	2	2	0	0	0	0	4	2	2017	1	0.5	0	0	0	0	0
wikimedia	Large	Diff (PHP library)	106	580	0	136	5	102	14	1	2017	3	7.57	0	0	-474	-136	-97
wikimedia	Large	Diff (PHP library)	2	44	0	18	0	10	4	2	2017	8	0.5	0	0	-42	-18	-10
wikimedia	Large	DataValues	58	58	0	2	0	4	18	2	2017	10	3.22	0	0	0	-2	-4
wikimedia	Large	MW-autocat-script	4	1	0	0	0	0	1	1	2017	2	4	0	0	3	0	0
wikimedia	Large	MW-autocat-script	4	11	0	0	0	1	1	1	2017	9	4	0	0	-7	0	-1
wikimedia	Large	jQuery Universal Language Selector	2	2	0	0	0	0	2	2	2017	1	1	0	0	0	0	0
wikimedia	Large	jQuery Universal Language Selector	2	2	0	0	0	0	2	2	2017	2	1	0	0	0	0	0
wikimedia	Large	jQuery Universal Language Selector	8	7	0	0	0	0	5	3	2017	3	1.6	0	0	1	0	0
wikimedia	Large	jQuery Universal Language Selector	2	2	0	0	0	0	3	1	2017	4	0.67	0	0	0	0	0
wikimedia	Large	jQuery Universal Language Selector	9	9	0	0	0	0	10	4	2017	5	0.9	0	0	0	0	0
wikimedia	Large	jQuery Universal Language Selector	7	7	0	0	0	0	7	2	2017	7	1	0	0	0	0	0
wikimedia	Large	jQuery Universal Language Selector	20	2	0	0	0	2	2	2	2017	12	10	0	0	18	0	-2
wikimedia	Large	jquery.i18n	2	2	0	0	0	0	2	2	2017	5	1	0	0	0	0	0
wikimedia	Large	jquery.i18n	2	2	0	0	0	0	2	1	2017	6	1	0	0	0	0	0
wikimedia	Large	jquery.i18n	1	1	0	0	0	0	1	1	2017	7	1	0	0	0	0	0
wikimedia	Large	jquery.i18n	34	20	0	26	0	0	6	2	2017	12	5.67	0	0	14	-26	0
wikimedia	Large	JQuery IME	2	2	0	0	0	0	2	2	2017	1	1	0	0	0	0	0
wikimedia	Large	JQuery IME	40	4	0	0	2	0	3	1	2017	4	13.33	0	0	36	0	2
wikimedia	Large	JQuery IME	1	1	0	0	0	0	1	1	2017	7	1	0	0	0	0	0
wikimedia	Large	JQuery IME	6	6	0	0	0	0	2	2	2017	10	3	0	0	0	0	0
wikimedia	Large	translatewiki.net	28	172	0	1	0	34	51	4	2017	1	0.55	0	0	-144	-1	-34
wikimedia	Large	translatewiki.net	2	0	0	0	0	0	3	2	2017	4	0.67	0	0	2	0	0
wikimedia	Large	translatewiki.net	6	5	0	0	0	0	10	3	2017	8	0.6	0	0	1	0	0
wikimedia	Large	python-mwapi	1	1	0	0	0	0	1	1	2017	3	1	0	0	0	0	0
wikimedia	Large	go-wikiparse	1	1	0	0	0	0	1	1	2017	10	1	0	0	0	0	0
wikimedia	Large	MediaWiki Editor Engagement Experiments	32	11	0	0	0	1	5	2	2017	4	6.4	0	0	21	0	-1
wikimedia	Large	MediaWiki Editor Engagement Experiments	16	5	0	0	0	0	2	1	2017	5	8	0	0	11	0	0
wikimedia	Large	EventLogging	14	6	0	0	0	1	2	1	2017	4	7	0	0	8	0	-1
wikimedia	Large	EventLogging	13	4	0	0	0	5	3	1	2017	6	4.33	0	0	9	0	-5
wikimedia	Large	MW-Peachy	5	2	0	0	0	1	2	1	2017	1	2.5	0	0	3	0	-1
wikimedia	Large	MW-Peachy	6	2	0	0	0	0	4	2	2017	6	1.5	0	0	4	0	0
wikimedia	Large	MassAction	2	1	0	0	0	0	1	1	2017	11	2	0	0	1	0	0
wikimedia	Large	Mediawiki Extension Josa	11	5	0	0	0	0	3	1	2017	6	3.67	0	0	6	0	0
wikimedia	Large	Mediawiki Extension Josa	1	1	0	0	0	0	1	1	2017	7	1	0	0	0	0	0
wikimedia	Large	Mediawiki Extension Josa	1	0	0	0	0	0	1	1	2017	9	1	0	0	1	0	0
wikimedia	Large	Mediawiki Extension Josa	2	1	0	0	0	0	1	1	2017	11	2	0	0	1	0	0
wikimedia	Large	Wikimedia Maps	33	16	0	0	0	0	7	5	2017	7	4.71	0	0	17	0	0
wikimedia	Large	Wikimedia Maps	35	39	0	0	0	1	8	3	2017	9	4.38	0	0	-4	0	-1
wikimedia	Large	Wikimedia Maps	26	6	0	0	2	0	3	2	2017	11	8.67	0	0	20	0	2
wikimedia	Large	Wikimedia Maps	1	1	0	0	0	0	1	1	2017	12	1	0	0	0	0	0
wikimedia	Large	mwlib	23	21	0	0	2	0	3	1	2017	12	7.67	0	0	2	0	2
apache	Large	Tiles	8	3	0	0	0	0	2	1	2016	7	4	0	0	5	0	0
apache	Large	Tiles	1	1	0	0	0	0	1	1	2016	12	1	0	0	0	0	0
apache	Large	Apache Commons Validator	20	3	0	0	1	0	3	1	2016	5	6.67	0	0	17	0	1
apache	Large	Apache Commons Validator	36	33	0	0	0	0	3	1	2016	9	12	0	0	3	0	0
apache	Large	Apache Commons Validator	3	0	0	0	0	0	1	1	2016	11	3	0	0	3	0	0
apache	Large	Apache Commons Net	2	2	0	0	0	0	1	1	2016	11	2	0	0	0	0	0
apache	Large	Apache Commons Configuration	75	35	0	0	1	0	1	1	2016	11	75	0	0	40	0	1
apache	Large	Apache Polygeneâ„˘ (Java Edition)	24	6	0	0	1	0	2	1	2016	7	12	0	0	18	0	1
apache	Large	Apache Any23	336	60	0	0	0	2	10	1	2016	2	33.6	0	0	276	0	-2
apache	Large	Maven Doxia	243	277	0	0	0	4	8	2	2016	4	30.38	0	0	-34	0	-4
apache	Large	Maven Doxia	20	23	0	0	0	1	4	2	2016	11	5	0	0	-3	0	-1
apache	Large	Maven Doxia	7	6	0	0	0	0	4	2	2016	12	1.75	0	0	1	0	0
apache	Large	Apache Mahout	13	5	0	0	0	0	2	1	2016	1	6.5	0	0	8	0	0
apache	Large	Apache Rat	60	57	0	0	0	1	2	1	2016	1	30	0	0	3	0	-1
apache	Large	Apache Rat	1	1	0	0	0	0	1	1	2016	5	1	0	0	0	0	0
apache	Large	Apache Rat	2	2	0	0	0	0	1	1	2016	9	2	0	0	0	0	0
apache	Large	Apache OpenOffice	5	5	0	0	0	0	2	1	2016	12	2.5	0	0	0	0	0
apache	Large	OGNL	2	0	0	0	0	0	1	1	2016	7	2	0	0	2	0	0
apache	Large	OGNL	17	4	0	0	3	0	3	1	2016	10	5.67	0	0	13	0	3
apache	Large	Apache Commons Compress	34	32	0	0	0	0	3	2	2016	9	11.33	0	0	2	0	0
apache	Large	Apache NMS	7	9	0	0	0	1	3	2	2016	3	2.33	0	0	-2	0	-1
apache	Large	Apache ZooKeeper	4	4	0	0	0	0	2	1	2016	1	2	0	0	0	0	0
apache	Large	Apache CXF Distributed OSGi	104	103	0	0	2	1	6	2	2016	1	17.33	0	0	1	0	1
apache	Large	Apache Pivot	3	1	0	0	0	0	1	1	2016	4	3	0	0	2	0	0
apache	Large	Apache VXQuery	27	46	0	0	0	1	2	1	2016	2	13.5	0	0	-19	0	-1
apache	Large	Apache VXQuery	1	1	0	0	0	0	1	1	2016	4	1	0	0	0	0	0
apache	Large	Axis2 (Java)	1	1	0	0	0	0	1	1	2016	9	1	0	0	0	0	0
apache	Large	Apache ServiceMix	2	2	0	0	0	0	2	1	2016	3	1	0	0	0	0	0
apache	Large	Apache ServiceMix	2692	272	0	64	0	34	8	1	2016	5	336.5	0	0	2420	-64	-34
apache	Large	Apache ServiceMix	276	276	0	0	0	0	4	1	2016	6	69	0	0	0	0	0
apache	Large	Apache ServiceMix	6	6	0	0	0	0	2	1	2016	7	3	0	0	0	0	0
apache	Large	Apache ServiceMix	36	10	0	0	2	0	6	1	2016	8	6	0	0	26	0	2
apache	Large	Apache ServiceMix	10	6	0	0	2	0	6	1	2016	9	1.67	0	0	4	0	2
apache	Large	Apache ServiceMix	12	12	0	0	0	0	6	1	2016	10	2	0	0	0	0	0
apache	Large	Apache ServiceMix	278	278	0	0	0	0	6	2	2016	11	46.33	0	0	0	0	0
apache	Large	Apache Synapse	101	97	0	0	7	7	8	2	2016	2	12.63	0	0	4	0	0
apache	Large	Apache Wink	1	1	0	0	0	0	1	1	2016	3	1	0	0	0	0	0
apache	Large	Apache Commons FileUpload	1	1	0	0	0	0	1	1	2016	4	1	0	0	0	0	0
apache	Large	Apache Commons FileUpload	13	13	0	0	0	0	3	2	2016	7	4.33	0	0	0	0	0
apache	Large	Apache Commons FileUpload	13	13	0	0	0	0	1	1	2016	10	13	0	0	0	0	0
apache	Large	Apache Commons FileUpload	19	14	0	0	1	0	2	2	2016	11	9.5	0	0	5	0	1
apache	Large	Apache Commons FileUpload	1	1	0	0	0	0	1	1	2016	12	1	0	0	0	0	0
apache	Large	Bean Scripting Framework	2	6	0	0	0	0	1	1	2016	4	2	0	0	-4	0	0
apache	Large	Velocity	5	0	0	0	0	0	1	1	2016	1	5	0	0	5	0	0
apache	Large	Velocity	104	11527	0	271	8	2181	4	1	2016	6	26	0	0	-11423	-271	-2173
apache	Large	Apache Ant	6	1	0	0	1	0	2	1	2016	11	3	0	0	5	0	1
apache	Large	Apache AntUnit	2	0	0	0	0	0	1	1	2016	7	2	0	0	2	0	0
apache	Large	mod_perl	6	5	0	0	1	0	1	1	2016	9	6	0	0	1	0	1
apache	Large	mod_perl	3	3	0	0	0	0	2	1	2016	10	1.5	0	0	0	0	0
apache	Large	Apache Batik	1	4428	0	1674	0	1043	3	1	2016	4	0.33	0	0	-4427	-1674	-1043
apache	Large	Apache Batik	4	0	0	0	0	0	3	1	2016	5	1.33	0	0	4	0	0
apache	Large	Apache Batik	7	5	0	0	0	0	2	2	2016	12	3.5	0	0	2	0	0
apache	Large	Apache Commons Collections	70	0	0	0	7	0	3	1	2016	8	23.33	0	0	70	0	7
apache	Large	Apache Commons Collections	4	1	0	0	0	0	1	1	2016	9	4	0	0	3	0	0
apache	Large	Tapestry	1	1	0	0	0	0	1	1	2016	10	1	0	0	0	0	0
apache	Large	Tapestry	2	3	0	0	0	1	2	1	2016	11	1	0	0	-1	0	-1
apache	Large	Apache log4net	59	41	0	0	0	0	1	1	2016	3	59	0	0	18	0	0
apache	Large	Apache Cocoon	1	1	0	0	0	0	1	1	2016	8	1	0	0	0	0	0
apache	Large	JetSpeed 2	2	4	0	0	0	0	1	1	2016	4	2	0	0	-2	0	0
apache	Large	Apache Geronimo	12	1	0	0	3	0	1	1	2016	5	12	0	0	11	0	3
apache	Large	Commons JEXL	61	14	0	0	0	0	3	1	2016	1	20.33	0	0	47	0	0
apache	Large	Apache Commons Email	3	3	0	0	0	0	2	1	2016	1	1.5	0	0	0	0	0
apache	Large	Apache Commons Email	6	7	0	1	0	0	5	1	2016	5	1.2	0	0	-1	-1	0
apache	Large	Apache HttpComponents Client	23	5	0	0	0	0	1	1	2016	4	23	0	0	18	0	0
apache	Large	Apache HttpComponents Client	34	10	0	0	5	0	4	2	2016	9	8.5	0	0	24	0	5
apache	Large	Apache HttpComponents Client	1	2	0	0	0	1	2	1	2016	11	0.5	0	0	-1	0	-1
apache	Large	Apache Commons VFS	101	105	0	0	0	1	4	1	2016	7	25.25	0	0	-4	0	-1
apache	Large	Apache Commons VFS	7	7	0	0	0	0	1	1	2016	9	7	0	0	0	0	0
apache	Large	Apache Wookie	3	1	0	0	0	0	2	1	2016	4	1.5	0	0	2	0	0
apache	Large	Apache Site	35	20	0	0	3	0	12	7	2016	2	2.92	0	0	15	0	3
apache	Large	Apache Site	26	24	0	0	0	0	5	3	2016	3	5.2	0	0	2	0	0
apache	Large	Apache Site	6	5	0	0	0	0	7	2	2016	4	0.86	0	0	1	0	0
apache	Large	Apache Site	182	14	0	0	3	0	7	4	2016	5	26	0	0	168	0	3
apache	Large	Apache Site	54	4	0	0	0	0	7	3	2016	6	7.71	0	0	50	0	0
apache	Large	Apache Site	2891	3	0	2501	0	0	3	3	2016	8	963.67	0	0	2888	-2501	0
apache	Large	Apache Site	15	0	0	0	1	0	1	1	2016	9	15	0	0	15	0	1
apache	Large	Apache Site	90	4	0	0	2	0	11	5	2016	11	8.18	0	0	86	0	2
apache	Large	Apache Maven 3	44	10	0	0	6	0	6	2	2016	3	7.33	0	0	34	0	6
apache	Large	Deltacloud API	146	146	0	0	0	0	4	1	2016	2	36.5	0	0	0	0	0
apache	Large	Apache OpenJPA	202	259	0	0	0	1	11	2	2016	2	18.36	0	0	-57	0	-1
apache	Large	Apache Directory Studio	6	6	0	0	0	0	1	1	2016	8	6	0	0	0	0	0
apache	Large	Apache Directory Studio	11	16	0	0	0	0	2	1	2016	12	5.5	0	0	-5	0	0
apache	Large	Apache XMLSchema	34	17	0	0	2	0	2	1	2016	7	17	0	0	17	0	2
apache	Large	Apache Rave	2	2	0	0	1	0	3	1	2016	2	0.67	0	0	0	0	1
apache	Large	Apache Gump	19	1	0	0	0	0	3	1	2016	2	6.33	0	0	18	0	0
apache	Large	Apache Gump	3	0	0	0	0	0	1	1	2016	5	3	0	0	3	0	0
apache	Large	Apache Gump	2	2	0	0	0	0	2	1	2016	6	1	0	0	0	0	0
apache	Large	Apache Gump	2	2	0	0	0	0	2	1	2016	11	1	0	0	0	0	0
apache	Large	Apache Gump	1	1	0	0	0	0	1	1	2016	12	1	0	0	0	0	0
apache	Large	Apache Portable Runtime	5	5	0	0	0	0	3	2	2016	5	1.67	0	0	0	0	0
apache	Large	Apache Continuum	2	1	0	0	0	0	2	1	2016	6	1	0	0	1	0	0
apache	Large	Apache Rampart	9	9	0	0	0	0	2	1	2016	4	4.5	0	0	0	0	0
apache	Large	Apache Flume	8	27	0	2	0	1	3	2	2016	5	2.67	0	0	-19	-2	-1
apache	Large	Torque	34	24	0	0	0	0	4	1	2016	1	8.5	0	0	10	0	0
apache	Large	Torque	12	1	0	0	0	0	2	2	2016	4	6	0	0	11	0	0
apache	Large	ApacheWhisker	1	1	0	0	0	0	1	1	2016	4	1	0	0	0	0	0
apache	Large	Apache Blur (Incubating)	5	1	0	0	0	0	1	1	2016	2	5	0	0	4	0	0
apache	Large	Apache Blur (Incubating)	3	3	0	0	0	0	1	1	2016	9	3	0	0	0	0	0
apache	Large	Apache Bloodhound	134	148	0	5	9	1	2	1	2016	12	67	0	0	-14	-5	8
apache	Large	Apache XBean	42	41	0	0	0	1	2	1	2016	10	21	0	0	1	0	-1
apache	Large	Apache Labs	82	88	0	6	1	5	2	1	2016	11	41	0	0	-6	-6	-4
apache	Large	Apache Oltu	4	4	0	0	0	0	2	2	2016	6	2	0	0	0	0	0
apache	Large	Apache Oltu	31	3	0	0	4	0	4	1	2016	9	7.75	0	0	28	0	4
apache	Large	Apache Curator	24	42	0	6	0	2	4	3	2016	7	6	0	0	-18	-6	-2
apache	Large	Apache Cocoon 2.1	1	1	0	0	0	0	1	1	2016	8	1	0	0	0	0	0
apache	Large	RocketMQ	94	97	0	0	6	6	12	5	2016	11	7.83	0	0	-3	0	0
apache	Large	RocketMQ	22	20	0	0	0	0	6	4	2016	12	3.67	0	0	2	0	0
apache	Large	Apache Archiva	97	49	0	5	9	1	2	1	2016	12	48.5	0	0	48	-5	8
apache	Large	Apache Maven SCM	79	79	0	0	0	0	2	1	2016	7	39.5	0	0	0	0	0
apache	Large	Tomcat Connectors (JK, mod_jk)	18	5	0	0	0	0	3	1	2016	10	6	0	0	13	0	0
apache	Large	Apache JDO	4	4	0	0	0	0	1	1	2016	4	4	0	0	0	0	0
apache	Large	Apache JDO	1	1	0	0	0	0	1	1	2016	7	1	0	0	0	0	0
apache	Large	Apache DeviceMap	15	0	0	0	0	0	1	1	2016	1	15	0	0	15	0	0
apache	Large	Apache DeviceMap	2	2	0	0	0	0	1	1	2016	9	2	0	0	0	0	0
apache	Large	Apache DeviceMap	1	1	0	0	0	0	1	1	2016	11	1	0	0	0	0	0
apache	Large	Apache DeltaSpike Site	48	18	0	0	0	0	12	1	2016	3	4	0	0	30	0	0
apache	Large	Apache DeltaSpike Site	103	6	0	0	8	0	15	3	2016	5	6.87	0	0	97	0	8
apache	Large	Apache DeltaSpike Site	37	9	0	0	0	0	6	1	2016	10	6.17	0	0	28	0	0
apache	Large	Apache Rivet	145	245	0	52	6	82	3	1	2016	2	48.33	0	0	-100	-52	-76
apache	Large	Apache Rivet	16	12	0	0	0	0	1	1	2016	6	16	0	0	4	0	0
apache	Large	Apache STeVe	27	26	0	0	0	0	1	1	2016	4	27	0	0	1	0	0
apache	Large	Apache Toree (incubator)	1	1	0	0	0	0	1	1	2016	8	1	0	0	0	0	0
apache	Large	Apache mod_ftp	5	5	0	0	0	0	2	1	2016	1	2.5	0	0	0	0	0
apache	Large	Apache Shiro	1	1	0	0	0	0	1	1	2016	4	1	0	0	0	0	0
apache	Large	Apache Commons BCEL	9	18	0	0	0	1	8	1	2016	4	1.13	0	0	-9	0	-1
apache	Large	Apache Commons BCEL	13	12	0	0	0	0	3	2	2016	10	4.33	0	0	1	0	0
apache	Large	Maven Plugins Sandbox	6	19	0	0	0	4	1	1	2016	5	6	0	0	-13	0	-4
apache	Large	Apache River	2	2	0	0	0	0	1	1	2016	3	2	0	0	0	0	0
apache	Large	Apache Commons Imaging	1	1	0	0	0	0	1	1	2016	5	1	0	0	0	0	0
apache	Large	Apache Commons Imaging	1	1	0	0	0	0	1	1	2016	11	1	0	0	0	0	0
apache	Large	Apache Commons Imaging	375	385	0	0	0	2	31	1	2016	12	12.1	0	0	-10	0	-2
apache	Large	Apache Serf	180	28	0	0	16	0	4	2	2016	6	45	0	0	152	0	16
debian	Medium	Debian Evolution packaging	12	48	0	8	3	14	8	3	2016	5	1.5	0	0	-36	-8	-11
debian	Medium	Debian Evolution packaging	63	70	0	2	5	3	8	1	2016	7	7.88	0	0	-7	-2	2
debian	Medium	Debian Evolution packaging	1	1	0	0	0	0	1	1	2016	8	1	0	0	0	0	0
debian	Medium	Debian Evolution packaging	3	2	0	0	0	0	2	1	2016	12	1.5	0	0	1	0	0
debian	Medium	Debian Java packages Team	25	42	0	1	1	3	8	3	2016	1	3.13	0	0	-17	-1	-2
debian	Medium	Debian Java packages Team	27	124	0	6	2	23	10	3	2016	5	2.7	0	0	-97	-6	-21
debian	Medium	Debian Java packages Team	11	14	0	0	0	1	6	3	2016	9	1.83	0	0	-3	0	-1
debian	Medium	Debian CLI/Mono packaging	2	1	0	0	0	0	1	1	2016	6	2	0	0	1	0	0
debian	Medium	dak	12	11	0	0	0	0	6	2	2016	2	2	0	0	1	0	0
debian	Medium	dak	1	1	0	0	0	0	1	1	2016	8	1	0	0	0	0	0
debian	Medium	dak	19	1	0	0	6	0	3	2	2016	12	6.33	0	0	18	0	6
debian	Medium	Debian GNOME Packaging	10	25	0	1	1	9	5	2	2016	12	2	0	0	-15	-1	-8
debian	Medium	jenkins-debian-glue	1	0	0	0	0	0	1	1	2016	3	1	0	0	1	0	0
debian	Medium	jenkins-debian-glue	1	1	0	0	0	0	1	1	2016	9	1	0	0	0	0	0
debian	Medium	jenkins-debian-glue	5	2	0	0	0	0	3	1	2016	11	1.67	0	0	3	0	0
debian	Medium	jenkins-debian-glue	1	1	0	0	0	0	1	1	2016	12	1	0	0	0	0	0
debian	Medium	Debian FTP Team	21	3	0	0	0	0	5	3	2016	1	4.2	0	0	18	0	0
debian	Medium	Debian FTP Team	4	2	0	0	2	0	3	2	2016	4	1.33	0	0	2	0	2
debian	Medium	Debian FTP Team	10	7	0	0	1	0	3	2	2016	7	3.33	0	0	3	0	1
debian	Medium	Debian FTP Team	98	16	0	0	6	0	5	3	2016	8	19.6	0	0	82	0	6
debian	Medium	LLVM Debian/Ubuntu packaging team	7	7	0	0	0	0	2	1	2016	2	3.5	0	0	0	0	0
debian	Medium	LLVM Debian/Ubuntu packaging team	1	1	0	0	0	0	1	1	2016	3	1	0	0	0	0	0
debian	Medium	LLVM Debian/Ubuntu packaging team	7	12	0	0	0	0	2	1	2016	7	3.5	0	0	-5	0	0
debian	Medium	LLVM Debian/Ubuntu packaging team	13	1	0	2	0	0	5	1	2016	9	2.6	0	0	12	-2	0
debian	Medium	LLVM Debian/Ubuntu packaging team	2	2	0	0	0	0	2	1	2016	10	1	0	0	0	0	0
debian	Medium	LLVM Debian/Ubuntu packaging team	7	159	0	91	0	66	5	1	2016	11	1.4	0	0	-152	-91	-66
debian	Medium	LLVM Debian/Ubuntu packaging team	21	19	0	0	0	0	5	1	2016	12	4.2	0	0	2	0	0
debian	Medium	debian-installer	14	1020	0	139	1	226	3	3	2016	7	4.67	0	0	-1006	-139	-225
debian	Medium	Skolelinux / Debian-Edu	33	9	0	0	2	1	7	2	2016	1	4.71	0	0	24	0	1
debian	Medium	Skolelinux / Debian-Edu	2	3	0	4	0	1	2	1	2016	3	1	0	0	-1	-4	-1
debian	Medium	dh-make	3	3	0	0	0	0	2	1	2016	2	1.5	0	0	0	0	0
debian	Medium	dh-make	2	7	0	18	0	3	3	1	2016	9	0.67	0	0	-5	-18	-3
debian	Medium	Debian cloud scripts	2	2	0	0	0	0	2	2	2016	9	1	0	0	0	0	0
debian	Medium	Debian cloud scripts	1	1	0	0	0	0	1	1	2016	11	1	0	0	0	0	0
debian	Medium	Debian cloud scripts	4	2	0	0	0	0	2	1	2016	12	2	0	0	2	0	0
debian	Medium	Debian collab qa	7	0	0	0	0	0	1	1	2016	2	7	0	0	7	0	0
debian	Medium	Debian collab qa	2	2	0	0	0	0	2	1	2016	5	1	0	0	0	0	0
debian	Medium	Debian collab qa	1	1	0	0	0	0	1	1	2016	7	1	0	0	0	0	0
eclipse	Large	Eclipse QVT Operational	15	13	0	0	2	0	2	1	2016	8	7.5	0	0	2	0	2
eclipse	Large	Eclipse QVT Operational	42	30	0	0	2	0	6	1	2016	9	7	0	0	12	0	2
eclipse	Large	Eclipse QVT Operational	55	45	0	0	0	0	5	1	2016	11	11	0	0	10	0	0
eclipse	Large	Tycho	179	173	0	0	0	0	8	2	2016	4	22.38	0	0	6	0	0
eclipse	Large	Eclipse Packaging Project (EPP)	193	11	0	0	4	0	11	5	2016	4	17.55	0	0	182	0	4
eclipse	Large	Eclipse Packaging Project (EPP)	87	88	0	0	2	0	11	3	2016	6	7.91	0	0	-1	0	2
eclipse	Large	Eclipse Packaging Project (EPP)	18	1	0	0	1	0	2	1	2016	7	9	0	0	17	0	1
eclipse	Large	Eclipse Packaging Project (EPP)	21	19	0	0	0	0	4	3	2016	11	5.25	0	0	2	0	0
eclipse	Large	Eclipse Packaging Project (EPP)	16	16	0	0	0	0	1	1	2016	12	16	0	0	0	0	0
eclipse	Large	Xtext - Textual Modeling Framework Version	29	13	0	1	8	0	4	1	2016	7	7.25	0	0	16	-1	8
eclipse	Large	Xtext - Textual Modeling Framework Version	1005	93	0	0	150	0	16	2	2016	10	62.81	0	0	912	0	150
eclipse	Large	Xtext - Textual Modeling Framework Version	12	0	0	0	1	0	2	1	2016	11	6	0	0	12	0	1
eclipse	Large	Xtext - Textual Modeling Framework Version	426	1335	0	0	0	149	7	3	2016	12	60.86	0	0	-909	0	-149
eclipse	Large	Eclipse Data Tools (DTP)	11	10	0	0	0	0	9	1	2016	3	1.22	0	0	1	0	0
eclipse	Large	Eclipse ACTF	67	67	0	0	0	0	6	1	2016	5	11.17	0	0	0	0	0
eclipse	Large	Eclipse SWTBot - SWT/Eclipse functional testing	17	17	0	0	0	0	2	1	2016	2	8.5	0	0	0	0	0
eclipse	Large	M2Eclipse: Maven Integration for Eclipse	28	16	0	0	0	0	6	2	2016	2	4.67	0	0	12	0	0
eclipse	Large	M2Eclipse: Maven Integration for Eclipse	18	12	0	0	1	0	2	1	2016	4	9	0	0	6	0	1
eclipse	Large	M2Eclipse: Maven Integration for Eclipse	113	111	0	0	0	0	5	2	2016	6	22.6	0	0	2	0	0
eclipse	Large	M2Eclipse: Maven Integration for Eclipse	25	24	0	0	0	0	2	1	2016	10	12.5	0	0	1	0	0
eclipse	Large	EMF	95	15	0	0	1	0	8	2	2016	1	11.88	0	0	80	0	1
eclipse	Large	EMF	6	6	0	0	0	0	3	1	2016	10	2	0	0	0	0	0
eclipse	Large	EMF	4	3	0	0	0	0	2	1	2016	11	2	0	0	1	0	0
eclipse	Large	AspectJ	46	45	0	26	0	0	1	1	2016	10	46	0	0	1	-26	0
eclipse	Large	EMF Query	7	7	0	0	0	0	2	1	2016	6	3.5	0	0	0	0	0
eclipse	Large	EMF Query	69	69	0	0	0	0	3	1	2016	9	23	0	0	0	0	0
eclipse	Large	mosquitto	9	16	0	3	0	2	4	1	2016	1	2.25	0	0	-7	-3	-2
eclipse	Large	EMF Validation	7	7	0	0	0	0	2	1	2016	6	3.5	0	0	0	0	0
eclipse	Large	EMF Validation	71	71	0	0	0	0	3	1	2016	9	23.67	0	0	0	0	0
eclipse	Large	EMF Texo	2	2	0	0	0	0	1	1	2016	6	2	0	0	0	0	0
eclipse	Large	Eclipse Parallel Tools Platform (PTP)	181	181	0	0	0	0	3	1	2016	5	60.33	0	0	0	0	0
eclipse	Large	Eclipse Parallel Tools Platform (PTP)	89	118	0	1	4	3	8	1	2016	6	11.13	0	0	-29	-1	1
eclipse	Large	Eclipse Parallel Tools Platform (PTP)	185	183	0	0	0	0	5	1	2016	8	37	0	0	2	0	0
eclipse	Large	Eclipse Parallel Tools Platform (PTP)	84	12	0	0	0	0	3	1	2016	11	28	0	0	72	0	0
eclipse	Large	Eclipse Parallel Tools Platform (PTP)	9	9	0	0	0	0	4	1	2016	12	2.25	0	0	0	0	0
eclipse	Large	Eclipse Modeling Amalgamation Project	2	4	0	0	0	0	1	1	2016	10	2	0	0	-2	0	0
eclipse	Large	zestvisualization	8	9	0	0	0	0	1	1	2016	10	8	0	0	-1	0	0
eclipse	Large	Mylyn Reviews	61	61	0	0	0	0	2	1	2016	4	30.5	0	0	0	0	0
eclipse	Large	Mylyn Reviews	11	0	0	0	1	0	1	1	2016	12	11	0	0	11	0	1
eclipse	Large	Libra OSGi Tooling	28	7	0	0	3	0	1	1	2016	7	28	0	0	21	0	3
eclipse	Large	Libra OSGi Tooling	81	75	0	0	4	0	5	1	2016	9	16.2	0	0	6	0	4
eclipse	Large	Eclipse Graphical Modeling Project (GMP)	10	10	0	0	0	0	1	1	2016	4	10	0	0	0	0	0
eclipse	Large	Eclipse Graphical Modeling Project (GMP)	17	17	0	0	0	0	4	1	2016	6	4.25	0	0	0	0	0
eclipse	Large	Eclipse Graphical Modeling Project (GMP)	157	157	0	0	0	0	8	1	2016	9	19.63	0	0	0	0	0
eclipse	Large	Eclipse Virgo	18	5	0	0	2	0	2	2	2016	3	9	0	0	13	0	2
eclipse	Large	Eclipse Virgo	2	2	0	0	0	0	2	1	2016	7	1	0	0	0	0	0
eclipse	Large	Buckminster	11	19	0	0	0	1	3	1	2016	2	3.67	0	0	-8	0	-1
eclipse	Large	m2eclipse-wtp	32	32	0	0	0	0	3	1	2016	10	10.67	0	0	0	0	0
eclipse	Large	Eclipse DLTK - Dynamic Languages Toolkit	351	351	0	0	0	0	12	2	2016	9	29.25	0	0	0	0	0
eclipse	Large	Eclipse Communication Framework	2	4	0	0	1	0	2	1	2016	7	1	0	0	-2	0	1
eclipse	Large	Eclipse Object Teams	6	0	0	0	0	0	1	1	2016	5	6	0	0	6	0	0
eclipse	Large	eTrice	25	302	0	15	0	137	3	1	2016	6	8.33	0	0	-277	-15	-137
eclipse	Large	eTrice	47	16	0	0	1	0	4	2	2016	12	11.75	0	0	31	0	1
eclipse	Large	Remote Application Platform	20	20	0	0	0	0	2	1	2016	12	10	0	0	0	0	0
eclipse	Large	Eclipse Orbit Project	66	0	0	0	2	0	1	1	2016	1	66	0	0	66	0	2
eclipse	Large	Eclipse Dashboard	5	5	0	0	1	0	6	1	2016	1	0.83	0	0	0	0	1
eclipse	Large	Dali Java Persistence Tools	15	16	0	0	0	0	2	1	2016	4	7.5	0	0	-1	0	0
eclipse	Large	Eclipse e4 Project	1	1	0	0	0	0	1	1	2016	7	1	0	0	0	0	0
eclipse	Large	Eclipse e4 Project	90	2	0	0	7	0	2	2	2016	8	45	0	0	88	0	7
eclipse	Large	Eclipse e4 Project	47	57	0	25	1	3	10	3	2016	9	4.7	0	0	-10	-25	-2
eclipse	Large	Eclipse e4 Project	27	10	0	0	2	0	2	2	2016	10	13.5	0	0	17	0	2
eclipse	Large	Eclipse Runtime Packaging (RTP)	44	63	0	33	1	4	11	4	2016	9	4	0	0	-19	-33	-3
eclipse	Large	Eclipse EMFT Edapt	103	129	0	0	0	0	2	1	2016	10	51.5	0	0	-26	0	0
eclipse	Large	Eclipse EMF Transaction	10	10	0	0	0	0	2	1	2016	6	5	0	0	0	0	0
eclipse	Large	Eclipse EMF Transaction	84	84	0	0	0	0	4	1	2016	9	21	0	0	0	0	0
eclipse	Large	Eclipse Equinox p2	8	5	0	0	1	0	1	1	2016	7	8	0	0	3	0	1
eclipse	Large	Eclipse Fortran Dev Tools (Photran)	93	593	0	127	3	60	5	2	2016	3	18.6	0	0	-500	-127	-57
eclipse	Large	Eclipse Fortran Dev Tools (Photran)	1	1	0	0	0	0	1	1	2016	5	1	0	0	0	0	0
eclipse	Large	Eclipse Fortran Dev Tools (Photran)	38	9	0	0	0	0	2	1	2016	11	19	0	0	29	0	0
eclipse	Large	Eclipse Fortran Dev Tools (Photran)	9	5	0	0	0	0	2	1	2016	12	4.5	0	0	4	0	0
eclipse	Large	Eclipse Maven Integration for WTP	32	32	0	0	0	0	3	1	2016	10	10.67	0	0	0	0	0
eclipse	Large	Eclipse EMFT Modeling Team Framework	6	0	0	0	0	0	1	1	2016	5	6	0	0	6	0	0
eclipse	Large	Eclipse Mylyn Commons	124	124	0	0	0	0	3	1	2016	1	41.33	0	0	0	0	0
eclipse	Large	Eclipse Mylyn Commons	206	182	0	0	1	1	7	2	2016	4	29.43	0	0	24	0	0
eclipse	Large	Eclipse Mylyn Commons	123	123	0	0	0	0	2	1	2016	6	61.5	0	0	0	0	0
eclipse	Large	Eclipse Mylyn Context	114	114	0	0	0	0	2	1	2016	1	57	0	0	0	0	0
eclipse	Large	Eclipse Mylyn Context	114	114	0	0	0	0	2	1	2016	4	57	0	0	0	0	0
eclipse	Large	Eclipse Mylyn Context	125	115	0	0	0	0	4	2	2016	7	31.25	0	0	10	0	0
eclipse	Large	Eclipse Mylyn Docs	24	12	0	0	4	1	2	1	2016	8	12	0	0	12	0	3
eclipse	Large	Eclipse Mylyn Incubator	96	96	0	0	0	0	3	1	2016	1	32	0	0	0	0	0
eclipse	Large	Eclipse Mylyn Incubator	42	41	0	0	0	0	2	1	2016	3	21	0	0	1	0	0
eclipse	Large	Eclipse Mylyn Tasks	135	127	0	0	0	0	3	2	2016	4	45	0	0	8	0	0
eclipse	Large	Eclipse Mylyn Tasks	31	23	0	0	1	2	3	2	2016	11	10.33	0	0	8	0	-1
eclipse	Large	Eclipse Mylyn Versions	49	49	0	0	0	0	2	1	2016	1	24.5	0	0	0	0	0
eclipse	Large	Eclipse Mylyn Versions	16	16	0	0	0	0	2	1	2016	3	8	0	0	0	0	0
eclipse	Large	Eclipse Mylyn Versions	49	49	0	0	0	0	2	1	2016	4	24.5	0	0	0	0	0
eclipse	Large	Eclipse Mylyn Versions	49	49	0	0	0	0	2	1	2016	6	24.5	0	0	0	0	0
eclipse	Large	Eclipse Mylyn Versions	49	49	0	0	0	0	2	1	2016	10	24.5	0	0	0	0	0
eclipse	Large	Eclipse RAP Incubator	2	2	0	0	0	0	1	1	2016	2	2	0	0	0	0	0
eclipse	Large	Eclipse RAP Incubator	2	2	0	0	0	0	2	1	2016	5	1	0	0	0	0	0
eclipse	Large	Eclipse Requirements Modeling Framework	11	4	0	0	1	0	2	1	2016	7	5.5	0	0	7	0	1
eclipse	Large	Eclipse Requirements Modeling Framework	2	0	0	0	0	0	2	1	2016	9	1	0	0	2	0	0
eclipse	Large	Eclipse Requirements Modeling Framework	1	1	0	0	0	0	2	1	2016	12	0.5	0	0	0	0	0
eclipse	Large	Eclipse CDT Target Communication Framework (TCF)	1	1	0	0	0	0	1	1	2016	12	1	0	0	0	0	0
eclipse	Large	Eclipse Web Services Tools	6	6	0	0	0	0	2	1	2016	3	3	0	0	0	0	0
eclipse	Large	Eclipse Webtools Releng	10	0	0	0	0	0	1	1	2016	7	10	0	0	10	0	0
eclipse	Large	Eclipse Webtools Common Tools	108	109	0	0	0	0	5	1	2016	3	21.6	0	0	-1	0	0
eclipse	Large	Eclipse Webtools Common Tools	9	12	0	0	0	0	1	1	2016	4	9	0	0	-3	0	0
eclipse	Large	Eclipse Webtools Java EE Tools	13	11	0	0	0	0	5	2	2016	2	2.6	0	0	2	0	0
eclipse	Large	Eclipse Webtools Java EE Tools	8	9	0	0	0	0	4	2	2016	3	2	0	0	-1	0	0
eclipse	Large	Eclipse Webtools Java EE Tools	6	6	0	0	0	0	3	1	2016	5	2	0	0	0	0	0
eclipse	Large	Eclipse Webtools Java EE Tools	2	2	0	0	0	0	2	1	2016	7	1	0	0	0	0	0
eclipse	Large	Eclipse Webtools Java EE Tools	4	4	0	0	0	0	3	1	2016	8	1.33	0	0	0	0	0
eclipse	Large	Eclipse Webtools Java EE Tools	1	1	0	0	0	0	1	1	2016	9	1	0	0	0	0	0
eclipse	Large	Eclipse Webtools Java EE Tools	5	5	0	0	0	0	1	1	2016	10	5	0	0	0	0	0
eclipse	Large	Eclipse Webtools Source Editing	12	13	0	0	2	0	3	2	2016	1	4	0	0	-1	0	2
eclipse	Large	Eclipse NeoSCADA	51	34	0	0	2	0	9	2	2016	6	5.67	0	0	17	0	2
eclipse	Large	Eclipse XWT	13	13	0	0	0	0	3	2	2016	2	4.33	0	0	0	0	0
eclipse	Large	Eclipse XWT	7	5	0	0	0	0	1	1	2016	3	7	0	0	2	0	0
eclipse	Large	wakaama	20	4	0	0	4	0	5	1	2016	8	4	0	0	16	0	4
eclipse	Large	wakaama	26	7	0	0	2	0	2	1	2016	9	13	0	0	19	0	2
eclipse	Large	Hudson	1	1	0	0	0	0	1	1	2016	1	1	0	0	0	0	0
eclipse	Large	Hudson	85	80	0	0	1	0	4	2	2016	2	21.25	0	0	5	0	1
eclipse	Large	Hudson	7	6	0	0	0	0	2	2	2016	3	3.5	0	0	1	0	0
eclipse	Large	Hudson	1	1	0	0	0	0	1	1	2016	4	1	0	0	0	0	0
eclipse	Large	Epsilon	424	424	0	0	0	0	4	1	2016	3	106	0	0	0	0	0
eclipse	Large	Eclipse Modeling Workflow Engine	105	2	0	0	1	0	1	1	2016	5	105	0	0	103	0	1
eclipse	Large	Ecore Tools	1	1	0	0	0	0	1	1	2016	11	1	0	0	0	0	0
gentoo	Small	OpenRC	4	4	0	0	0	0	2	1	2016	8	2	0	0	0	0	0
gentoo	Small	OpenRC	2	1	0	0	0	0	2	2	2016	10	1	0	0	1	0	0
gentoo	Small	OpenRC	20	307	0	90	2	70	4	2	2016	11	5	0	0	-287	-90	-68
gentoo	Small	Gentoo-Perl-Overlay	1	1	0	0	0	0	1	1	2016	5	1	0	0	0	0	0
gentoo	Small	Gentoo-Perl-Overlay	27	27	0	0	0	0	1	1	2016	9	27	0	0	0	0	0
gentoo	Small	Gentoo-Perl-Overlay	26	2814	0	671	0	118	97	1	2016	11	0.27	0	0	-2788	-671	-118
gentoo	Small	Gentoo X11 Overlay	3	3	0	0	0	0	2	1	2016	5	1.5	0	0	0	0	0
gentoo	Small	Gentoo Catalyst	59	18	0	0	6	0	3	2	2016	4	19.67	0	0	41	0	6
gentoo	Small	Gentoo Catalyst	3	3	0	0	0	0	2	1	2016	7	1.5	0	0	0	0	0
gentoo	Small	Gentoo Qt overlay	9	9	0	0	0	0	3	3	2016	9	3	0	0	0	0	0
kde	Large	Okular (KDE)	7	4	0	3	1	0	3	2	2016	6	2.33	0	0	3	-3	1
kde	Large	Kile	6	79	0	15	1	17	1	1	2016	2	6	0	0	-73	-15	-16
kde	Large	Kile	2	2	0	0	0	0	2	2	2016	5	1	0	0	0	0	0
kde	Large	Kile	1	2	0	0	0	1	2	2	2016	6	0.5	0	0	-1	0	-1
kde	Large	Kile	10	80	0	15	2	18	3	3	2016	7	3.33	0	0	-70	-15	-16
kde	Large	Dragon Player	23	14	0	0	0	0	7	3	2016	1	3.29	0	0	9	0	0
kde	Large	Dragon Player	11	8	0	0	0	0	4	2	2016	3	2.75	0	0	3	0	0
kde	Large	Dragon Player	10	10	0	0	0	0	4	3	2016	6	2.5	0	0	0	0	0
kde	Large	Dragon Player	28	76	0	0	0	2	8	4	2016	7	3.5	0	0	-48	0	-2
kde	Large	Dragon Player	48	37	0	0	0	0	14	5	2016	8	3.43	0	0	11	0	0
kde	Large	Dragon Player	12	5	0	0	0	0	6	1	2016	9	2	0	0	7	0	0
kde	Large	Dragon Player	9	6	0	0	0	0	1	1	2016	10	9	0	0	3	0	0
kde	Large	Dragon Player	33	4	0	0	0	0	7	2	2016	11	4.71	0	0	29	0	0
kde	Large	KDE PIM Libraries	96	60100	0	22486	2	15638	23	7	2016	1	4.17	0	0	-60004	-22486	-15636
kde	Large	KDE PIM Libraries	26	8817	0	2466	0	2087	39	1	2016	4	0.67	0	0	-8791	-2466	-2087
kde	Large	KDE PIM	12	2	0	0	0	0	2	1	2016	11	6	0	0	10	0	0
kde	Large	Lokalize	3	0	0	0	0	0	1	1	2016	1	3	0	0	3	0	0
kde	Large	Lokalize	12	7	0	0	0	0	2	1	2016	5	6	0	0	5	0	0
kde	Large	Lokalize	11	9	0	0	0	0	2	2	2016	6	5.5	0	0	2	0	0
kde	Large	Lokalize	14	7	0	0	0	0	3	2	2016	7	4.67	0	0	7	0	0
kde	Large	Lokalize	9	0	0	0	0	0	3	1	2016	8	3	0	0	9	0	0
kde	Large	Lokalize	4	2	0	0	2	0	4	1	2016	9	1	0	0	2	0	2
kde	Large	Lokalize	2	4	0	0	0	0	3	2	2016	12	0.67	0	0	-2	0	0
kde	Large	Step	8	3	0	0	1	0	4	2	2016	3	2	0	0	5	0	1
kde	Large	Step	2	14	0	0	0	10	1	1	2016	5	2	0	0	-12	0	-10
kde	Large	Step	14	10	0	0	2	0	4	2	2016	6	3.5	0	0	4	0	2
kde	Large	Step	2	2	0	0	0	0	2	1	2016	7	1	0	0	0	0	0
kde	Large	KGeography	8	6	0	0	0	0	3	1	2016	2	2.67	0	0	2	0	0
kde	Large	KGeography	10	7	0	0	0	0	7	4	2016	4	1.43	0	0	3	0	0
kde	Large	KGeography	9	23	0	44	0	19	2	1	2016	5	4.5	0	0	-14	-44	-19
kde	Large	KGeography	4	3	0	0	0	0	3	2	2016	6	1.33	0	0	1	0	0
kde	Large	KAlgebra	158	83	0	4	15	1	14	4	2016	1	11.29	0	0	75	-4	14
kde	Large	KAlgebra	4	10	0	0	0	3	4	1	2016	2	1	0	0	-6	0	-3
kde	Large	KAlgebra	68	163	0	14	2	40	6	2	2016	4	11.33	0	0	-95	-14	-38
kde	Large	KAlgebra	1	0	0	0	0	0	1	1	2016	6	1	0	0	1	0	0
kde	Large	KAlgebra	2	2	0	0	0	0	2	1	2016	7	1	0	0	0	0	0
kde	Large	KAlgebra	114	378	0	17	9	50	8	2	2016	10	14.25	0	0	-264	-17	-41
kde	Large	Kig	5	1	0	0	0	0	2	1	2016	1	2.5	0	0	4	0	0
kde	Large	Kig	2	2	0	0	0	0	2	2	2016	7	1	0	0	0	0	0
kde	Large	Kig	2	0	0	0	0	0	1	1	2016	10	2	0	0	2	0	0
kde	Large	KmPlot	2	0	0	0	4	0	2	1	2016	1	1	0	0	2	0	4
kde	Large	KmPlot	6	4	0	0	1	0	1	1	2016	2	6	0	0	2	0	1
kde	Large	KmPlot	10	7	0	0	0	0	3	2	2016	3	3.33	0	0	3	0	0
kde	Large	KmPlot	1	1	0	0	0	0	1	1	2016	4	1	0	0	0	0	0
kde	Large	KmPlot	8	2	0	0	0	2	4	1	2016	5	2	0	0	6	0	-2
kde	Large	KmPlot	2	2	0	0	0	0	2	1	2016	7	1	0	0	0	0	0
kde	Large	KmPlot	2	2	0	0	0	0	2	1	2016	9	1	0	0	0	0	0
kde	Large	KmPlot	2	0	0	0	0	0	1	1	2016	10	2	0	0	2	0	0
kde	Large	KmPlot	3	5	0	0	0	0	2	2	2016	12	1.5	0	0	-2	0	0
kde	Large	KTurtle	1	1	0	0	0	0	1	1	2016	1	1	0	0	0	0	0
kde	Large	KTurtle	2	14	0	0	0	10	1	1	2016	5	2	0	0	-12	0	-10
kde	Large	KTurtle	14	21	0	4	0	2	3	1	2016	6	4.67	0	0	-7	-4	-2
kde	Large	KTurtle	2	2	0	0	0	0	2	1	2016	7	1	0	0	0	0	0
kde	Large	KTurtle	2	0	0	0	0	0	1	1	2016	10	2	0	0	2	0	0
kde	Large	KTouch	1	2	0	0	0	0	1	1	2016	2	1	0	0	-1	0	0
kde	Large	KTouch	1	1	0	0	0	0	1	1	2016	4	1	0	0	0	0	0
kde	Large	KTouch	8	2	0	0	0	0	4	1	2016	8	2	0	0	6	0	0
kde	Large	KTouch	888	654	0	0	0	0	15	4	2016	12	59.2	0	0	234	0	0
kde	Large	KTuberling	51	22	0	0	1	3	3	1	2016	1	17	0	0	29	0	-2
kde	Large	KTuberling	14	14	0	0	0	0	4	1	2016	4	3.5	0	0	0	0	0
kde	Large	Kiriki	21	2	0	0	0	1	7	3	2016	1	3	0	0	19	0	-1
kde	Large	Kiriki	1	0	0	0	0	0	1	1	2016	2	1	0	0	1	0	0
kde	Large	Kiriki	10	10	0	0	0	0	2	1	2016	4	5	0	0	0	0	0
kde	Large	Blinken	2	0	0	0	0	0	2	1	2016	1	1	0	0	2	0	0
kde	Large	Blinken	4	1	0	0	1	0	2	1	2016	3	2	0	0	3	0	1
kde	Large	Blinken	3	15	0	0	0	8	2	2	2016	4	1.5	0	0	-12	0	-8
kde	Large	Blinken	1	1	0	0	0	0	1	1	2016	5	1	0	0	0	0	0
kde	Large	Blinken	4	2	0	0	0	0	3	2	2016	7	1.33	0	0	2	0	0
kde	Large	Blinken	1	1	0	0	0	0	1	1	2016	9	1	0	0	0	0	0
kde	Large	Kanagram	2	0	0	0	0	0	2	1	2016	1	1	0	0	2	0	0
kde	Large	Kanagram	3	2	0	0	0	0	2	1	2016	6	1.5	0	0	1	0	0
kde	Large	Kanagram	2	2	0	0	0	0	2	1	2016	7	1	0	0	0	0	0
kde	Large	Kanagram	2	0	0	0	0	0	1	1	2016	10	2	0	0	2	0	0
kde	Large	Kanagram	10	14	0	0	0	0	5	2	2016	12	2	0	0	-4	0	0
kde	Large	KHangMan	2	0	0	0	0	0	2	1	2016	1	1	0	0	2	0	0
kde	Large	KHangMan	3	0	0	0	1	0	2	1	2016	3	1.5	0	0	3	0	1
kde	Large	KHangMan	4	4	0	0	0	0	4	2	2016	7	1	0	0	0	0	0
kde	Large	KHangMan	4	0	0	0	0	0	2	1	2016	10	2	0	0	4	0	0
kde	Large	Kiten	6	0	0	0	6	0	2	1	2016	1	3	0	0	6	0	6
kde	Large	Kiten	4	4	0	0	0	0	2	2	2016	4	2	0	0	0	0	0
kde	Large	Kiten	3	3	0	0	0	0	3	2	2016	6	1	0	0	0	0	0
kde	Large	Kiten	2	2	0	0	0	0	2	1	2016	7	1	0	0	0	0	0
kde	Large	Kiten	1	1	0	0	0	0	1	1	2016	9	1	0	0	0	0	0
kde	Large	Kiten	2	0	0	0	0	0	1	1	2016	10	2	0	0	2	0	0
kde	Large	KLettres	4	0	0	0	0	0	2	1	2016	3	2	0	0	4	0	0
kde	Large	KLettres	8	39	0	0	0	3	3	2	2016	4	2.67	0	0	-31	0	-3
kde	Large	KLettres	7	1	0	0	0	0	3	2	2016	7	2.33	0	0	6	0	0
kde	Large	KLettres	4	4	0	0	0	0	4	2	2016	10	1	0	0	0	0	0
kde	Large	KLettres	4	7	0	6	0	4	1	1	2016	11	4	0	0	-3	-6	-4
kde	Large	KLettres	2	4	0	0	0	0	3	2	2016	12	0.67	0	0	-2	0	0
kde	Large	KWordQuiz	1	1	0	0	0	0	1	1	2016	1	1	0	0	0	0	0
kde	Large	KWordQuiz	3	5	0	0	0	0	3	2	2016	3	1	0	0	-2	0	0
kde	Large	KWordQuiz	20	19	0	0	0	0	3	2	2016	6	6.67	0	0	1	0	0
kde	Large	KWordQuiz	2	2	0	0	0	0	2	1	2016	7	1	0	0	0	0	0
kde	Large	KBruch	11	2	0	0	0	0	5	2	2016	1	2.2	0	0	9	0	0
kde	Large	KBruch	1	1	0	0	0	0	1	1	2016	4	1	0	0	0	0	0
kde	Large	KBruch	2	2	0	0	0	0	2	1	2016	7	1	0	0	0	0	0
kde	Large	KBruch	3	3	0	0	0	0	1	1	2016	9	3	0	0	0	0	0
kde	Large	KBruch	3	0	0	0	0	0	1	1	2016	10	3	0	0	3	0	0
kde	Large	KDE Playground	4	531	0	14	0	18	5	1	2016	1	0.8	0	0	-527	-14	-18
kde	Large	KDE Playground	4	45	0	1	0	5	3	1	2016	2	1.33	0	0	-41	-1	-5
kde	Large	KTeaTime (KDE)	5	4	0	0	3	0	5	3	2016	1	1	0	0	1	0	3
kde	Large	KTeaTime (KDE)	1	1	0	0	0	0	1	1	2016	4	1	0	0	0	0	0
kde	Large	KTeaTime (KDE)	3	0	0	0	0	0	1	1	2016	5	3	0	0	3	0	0
kde	Large	KTeaTime (KDE)	38	32	0	0	9	2	8	4	2016	7	4.75	0	0	6	0	7
kde	Large	KTeaTime (KDE)	3	0	0	0	0	0	1	1	2016	8	3	0	0	3	0	0
kde	Large	KTeaTime (KDE)	7	3	0	0	0	0	2	2	2016	9	3.5	0	0	4	0	0
kde	Large	KTeaTime (KDE)	3	0	0	0	0	0	1	1	2016	11	3	0	0	3	0	0
kde	Large	KAtoms	123	113	0	6	0	2	7	3	2016	1	17.57	0	0	10	-6	-2
kde	Large	KAtoms	7	7	0	0	0	0	2	1	2016	4	3.5	0	0	0	0	0
kde	Large	KAtoms	14	15	0	1	0	7	1	1	2016	5	14	0	0	-1	-1	-7
kde	Large	KAtoms	3	0	0	0	0	0	1	1	2016	6	3	0	0	3	0	0
kde	Large	KAtoms	2	2	0	0	0	0	2	1	2016	7	1	0	0	0	0	0
kde	Large	KAtoms	3	0	0	0	0	0	1	1	2016	8	3	0	0	3	0	0
kde	Large	kgraphviewer	18	0	0	0	0	0	1	1	2016	1	18	0	0	18	0	0
kde	Large	kgraphviewer	4	0	0	0	0	0	2	1	2016	3	2	0	0	4	0	0
kde	Large	kgraphviewer	2	2	0	0	0	0	2	1	2016	8	1	0	0	0	0	0
kde	Large	kgraphviewer	485	485	0	0	0	0	2	1	2016	11	242.5	0	0	0	0	0
kde	Large	Plasma Addons (KDE)	30	31	0	0	4	8	11	6	2016	5	2.73	0	0	-1	0	-4
kde	Large	Plasma Addons (KDE)	39	14	0	7	4	2	14	4	2016	7	2.79	0	0	25	-7	2
kde	Large	Plasma Addons (KDE)	88	1319	0	195	15	299	18	7	2016	9	4.89	0	0	-1231	-195	-284
kde	Large	Plasma Addons (KDE)	62	16	0	0	6	0	10	6	2016	10	6.2	0	0	46	0	6
kde	Large	KBibTeX	10	25	0	1	0	2	3	1	2016	5	3.33	0	0	-15	-1	-2
kde	Large	Kopete IM Client (KDE)	2	2	0	0	0	0	1	1	2016	1	2	0	0	0	0	0
kde	Large	Kopete IM Client (KDE)	2	2	0	0	0	0	1	1	2016	2	2	0	0	0	0	0
kde	Large	Kopete IM Client (KDE)	4	4	0	0	0	0	2	1	2016	4	2	0	0	0	0	0
kde	Large	Kopete IM Client (KDE)	23	11	0	0	0	2	8	1	2016	11	2.88	0	0	12	0	-2
kde	Large	Kopete IM Client (KDE)	2	2	0	0	0	0	1	1	2016	12	2	0	0	0	0	0
kde	Large	Kst	1	0	0	0	0	0	1	1	2016	4	1	0	0	1	0	0
kde	Large	KDE Partition Manager	8	30	0	0	0	2	6	3	2016	12	1.33	0	0	-22	0	-2
kde	Large	Gwenview	31	3	0	0	0	0	7	3	2016	1	4.43	0	0	28	0	0
kde	Large	Gwenview	3	3	0	0	0	0	3	2	2016	2	1	0	0	0	0	0
kde	Large	Gwenview	18	17	0	0	0	0	8	3	2016	3	2.25	0	0	1	0	0
kde	Large	Gwenview	10	2	0	0	1	0	2	1	2016	4	5	0	0	8	0	1
kde	Large	Gwenview	12	12	0	1	0	1	5	1	2016	5	2.4	0	0	0	-1	-1
kde	Large	Gwenview	6	6	0	0	0	0	6	4	2016	7	1	0	0	0	0	0
kde	Large	Gwenview	19	3	0	0	0	0	6	3	2016	8	3.17	0	0	16	0	0
kde	Large	Okteta	44	37	0	0	0	0	9	2	2016	1	4.89	0	0	7	0	0
kde	Large	Okteta	47	48	0	0	0	0	8	2	2016	6	5.88	0	0	-1	0	0
kde	Large	Okteta	367	74	0	1	8	7	24	4	2016	7	15.29	0	0	293	-1	1
kde	Large	Okteta	78	3	0	0	0	0	8	3	2016	8	9.75	0	0	75	0	0
kde	Large	Okteta	34	3	0	0	2	0	10	2	2016	9	3.4	0	0	31	0	2
kde	Large	Konsole	4	4	0	0	0	0	2	2	2016	3	2	0	0	0	0	0
kde	Large	RSIBreak	1	0	0	0	1	0	1	1	2016	1	1	0	0	1	0	1
kde	Large	RSIBreak	7	3	0	0	1	0	5	2	2016	4	1.4	0	0	4	0	1
kde	Large	RSIBreak	1	1	0	0	0	0	1	1	2016	5	1	0	0	0	0	0
kde	Large	RSIBreak	2	3	0	0	0	0	1	1	2016	8	2	0	0	-1	0	0
kde	Large	RSIBreak	7	8	0	0	0	0	3	1	2016	10	2.33	0	0	-1	0	0
kde	Large	RSIBreak	1	1	0	0	0	0	1	1	2016	12	1	0	0	0	0	0
kde	Large	Krusader	1	1	0	0	0	0	1	1	2016	1	1	0	0	0	0	0
kde	Large	Krusader	26	20	0	0	1	1	10	4	2016	9	2.6	0	0	6	0	0
kde	Large	Knights	2	2	0	0	0	0	1	1	2016	7	2	0	0	0	0	0
kde	Large	project deleted	11	11	0	0	1	0	5	2	2016	9	2.2	0	0	0	0	1
kde	Large	project deleted	2	2	0	0	0	0	1	1	2016	11	2	0	0	0	0	0
kde	Large	KShisen (KDE)	8	6	0	0	0	0	2	1	2016	2	4	0	0	2	0	0
kde	Large	KShisen (KDE)	3	0	0	0	0	0	1	1	2016	8	3	0	0	3	0	0
kde	Large	KShisen (KDE)	3	0	0	0	0	0	1	1	2016	11	3	0	0	3	0	0
kde	Large	Umbrello UML Modeller	15	15	0	0	0	0	7	2	2016	7	2.14	0	0	0	0	0
kde	Large	Amarok	2	2	0	0	0	0	2	2	2016	1	1	0	0	0	0	0
kde	Large	Amarok	3	3	0	0	0	0	2	1	2016	5	1.5	0	0	0	0	0
kde	Large	Amarok	1	1	0	4	0	0	1	1	2016	8	1	0	0	0	-4	0
kde	Large	Amarok	325	325	0	0	0	0	2	1	2016	11	162.5	0	0	0	0	0
kde	Large	rekonq	1	1	0	0	0	0	1	1	2016	5	1	0	0	0	0	0
kde	Large	Konversation	62	25	0	0	12	0	6	3	2016	1	10.33	0	0	37	0	12
kde	Large	Konversation	279	13	0	0	0	0	13	5	2016	6	21.46	0	0	266	0	0
kde	Large	Konversation	83	28	0	1	2	4	4	3	2016	11	20.75	0	0	55	-1	-2
kde	Large	Yakuake	3	3	0	0	0	0	3	2	2016	1	1	0	0	0	0	0
kde	Large	Yakuake	286	284	0	0	1	0	4	1	2016	2	71.5	0	0	2	0	1
kde	Large	Yakuake	1	1	0	0	0	0	1	1	2016	8	1	0	0	0	0	0
kde	Large	Yakuake	9	0	0	0	0	0	1	1	2016	11	9	0	0	9	0	0
kde	Large	KDE Extragear Release Script	3	5	0	0	0	1	3	2	2016	1	1	0	0	-2	0	-1
kde	Large	KDE Extragear Release Script	34	23	0	3	3	1	9	2	2016	3	3.78	0	0	11	-3	2
kde	Large	KDE Extragear Release Script	4	3	0	0	0	0	2	1	2016	4	2	0	0	1	0	0
kde	Large	KDE Extragear Release Script	29	4	0	0	3	0	6	2	2016	8	4.83	0	0	25	0	3
kde	Large	KDE Extragear Release Script	4	2	0	0	1	0	2	1	2016	10	2	0	0	2	0	1
kde	Large	KDE Extragear Release Script	14	16	0	0	2	0	3	1	2016	12	4.67	0	0	-2	0	2
kde	Large	Cervisia	1	1	0	0	0	0	1	1	2016	3	1	0	0	0	0	0
kde	Large	Cervisia	4	4	0	1	0	0	3	2	2016	7	1.33	0	0	0	-1	0
kde	Large	Cervisia	1	1	0	0	0	0	1	1	2016	8	1	0	0	0	0	0
kde	Large	Cervisia	1	3	0	0	0	0	1	1	2016	9	1	0	0	-2	0	0
kde	Large	Cervisia	1	0	0	0	0	0	1	1	2016	10	1	0	0	1	0	0
kde	Large	KTorrent	9	8	0	0	0	0	6	1	2016	5	1.5	0	0	1	0	0
kde	Large	KTorrent	26	19	0	0	1	0	4	3	2016	6	6.5	0	0	7	0	1
kde	Large	KTorrent	3	3	0	0	0	0	1	1	2016	8	3	0	0	0	0	0
kde	Large	KTorrent	72	72	0	1	1	0	1	1	2016	9	72	0	0	0	-1	1
kde	Large	Konqueror	56	50	0	1	0	1	6	4	2016	1	9.33	0	0	6	-1	-1
kde	Large	Konqueror	4	12	0	0	0	1	2	2	2016	5	2	0	0	-8	0	-1
kde	Large	Konqueror	18	18	0	1	0	1	2	1	2016	6	9	0	0	0	-1	-1
kde	Large	Akregator (KDE)	76	60	0	0	5	1	22	1	2016	12	3.45	0	0	16	0	4
kde	Large	Kompare (KDE)	1	1	0	0	0	0	1	1	2016	1	1	0	0	0	0	0
kde	Large	Kompare (KDE)	37	6	0	0	1	0	1	1	2016	3	37	0	0	31	0	1
kde	Large	Kompare (KDE)	5	4	0	0	1	0	2	1	2016	6	2.5	0	0	1	0	1
kde	Large	Kompare (KDE)	67	51	0	9	1	0	1	1	2016	7	67	0	0	16	-9	1
kde	Large	Kompare (KDE)	123	0	0	0	0	1	7	2	2016	11	17.57	0	0	123	0	-1
kde	Large	Kompare (KDE)	42	4	0	0	0	0	11	3	2016	12	3.82	0	0	38	0	0
kde	Large	KCachegrind (KDE)	1	1	0	0	0	0	1	1	2016	1	1	0	0	0	0	0
kde	Large	KCachegrind (KDE)	2	0	0	0	0	0	1	1	2016	5	2	0	0	2	0	0
kde	Large	KCachegrind (KDE)	2	2	0	0	0	0	2	1	2016	9	1	0	0	0	0	0
kde	Large	KCachegrind (KDE)	48	2	0	0	0	0	9	2	2016	12	5.33	0	0	46	0	0
kde	Large	Charm Time Tracker	89	33	0	0	4	0	2	1	2016	6	44.5	0	0	56	0	4
kde	Large	Charm Time Tracker	12	86	0	0	0	1	3	2	2016	9	4	0	0	-74	0	-1
kde	Large	Charm Time Tracker	45	14	0	0	14	0	12	3	2016	11	3.75	0	0	31	0	14
kde	Large	Charm Time Tracker	166	106	0	0	6	1	13	2	2016	12	12.77	0	0	60	0	5
kde	Large	Massif Visualizer	2	0	0	0	0	0	1	1	2016	2	2	0	0	2	0	0
kde	Large	Massif Visualizer	2	0	0	0	0	0	1	1	2016	4	2	0	0	2	0	0
kde	Large	Massif Visualizer	4	6	0	0	0	2	2	1	2016	7	2	0	0	-2	0	-2
kde	Large	Massif Visualizer	32	0	0	0	0	0	6	2	2016	10	5.33	0	0	32	0	0
kde	Large	Phonon VLC backend	2	0	0	0	0	0	1	1	2016	5	2	0	0	2	0	0
kde	Large	Phonon VLC backend	148	61	0	0	3	0	6	1	2016	6	24.67	0	0	87	0	3
kde	Large	Filelight	1	0	0	0	1	0	1	1	2016	1	1	0	0	1	0	1
kde	Large	Filelight	10	8	0	0	0	0	4	1	2016	2	2.5	0	0	2	0	0
kde	Large	Filelight	6	20	0	19	0	5	1	1	2016	3	6	0	0	-14	-19	-5
kde	Large	Filelight	7	6	0	0	0	0	5	3	2016	4	1.4	0	0	1	0	0
kde	Large	Filelight	11	8	0	0	0	0	4	1	2016	5	2.75	0	0	3	0	0
kde	Large	Filelight	4	1	0	0	4	0	2	2	2016	7	2	0	0	3	0	4
kde	Large	Filelight	20	20	0	0	0	4	2	1	2016	9	10	0	0	0	0	-4
kde	Large	KWallet Manager	13	6	0	0	0	0	6	4	2016	1	2.17	0	0	7	0	0
kde	Large	KWallet Manager	18	27	0	2	1	7	8	3	2016	2	2.25	0	0	-9	-2	-6
kde	Large	KWallet Manager	3	3	0	0	0	0	2	1	2016	3	1.5	0	0	0	0	0
kde	Large	KWallet Manager	9	3	0	0	0	0	3	2	2016	4	3	0	0	6	0	0
kde	Large	KWallet Manager	4	4	0	0	0	0	3	1	2016	7	1.33	0	0	0	0	0
kde	Large	KWallet Manager	7	4	0	0	1	0	4	3	2016	10	1.75	0	0	3	0	1
kde	Large	KWallet Manager	25	282	0	54	0	89	6	2	2016	12	4.17	0	0	-257	-54	-89
kde	Large	Phonon	21	9	0	0	1	0	2	1	2016	3	10.5	0	0	12	0	1
kde	Large	Phonon	2	0	0	0	0	0	1	1	2016	5	2	0	0	2	0	0
kde	Large	Phonon	2	10	0	2	0	4	4	1	2016	10	0.5	0	0	-8	-2	-4
kde	Large	KRuler	2	0	0	0	0	0	2	1	2016	1	1	0	0	2	0	0
kde	Large	KRuler	1	1	0	0	0	0	1	1	2016	4	1	0	0	0	0	0
kde	Large	KRuler	76	0	0	0	0	0	11	2	2016	11	6.91	0	0	76	0	0
kde	Large	KRuler	13	2	0	0	0	0	7	1	2016	12	1.86	0	0	11	0	0
kde	Large	KDE Telepathy	45	36	0	0	4	0	23	8	2016	1	1.96	0	0	9	0	4
kde	Large	KDE Telepathy	78	59	0	0	8	0	29	3	2016	3	2.69	0	0	19	0	8
kde	Large	KDE Telepathy	4	4	0	0	0	0	3	1	2016	4	1.33	0	0	0	0	0
kde	Large	KDE Telepathy	18	5	0	0	2	0	5	2	2016	5	3.6	0	0	13	0	2
kde	Large	KDE Telepathy	8	11	0	0	0	1	4	2	2016	10	2	0	0	-3	0	-1
kde	Large	KDE Telepathy	77	23	0	0	0	0	19	2	2016	11	4.05	0	0	54	0	0
kde	Large	KDE Telepathy	2	38	0	0	0	0	5	1	2016	12	0.4	0	0	-36	0	0
kde	Large	KDE Base Apps	61	55	0	1	0	1	6	4	2016	1	10.17	0	0	6	-1	-1
kde	Large	KDE Base Apps	4	12	0	0	0	1	2	2	2016	5	2	0	0	-8	0	-1
kde	Large	KDE Base Apps	40	41	0	1	5	3	12	3	2016	6	3.33	0	0	-1	-1	2
kde	Large	KDE Base Apps	3	12	0	2	0	2	2	1	2016	7	1.5	0	0	-9	-2	-2
kde	Large	Apper	2	1	0	0	0	0	1	1	2016	3	2	0	0	1	0	0
kde	Large	Apper	2	0	0	0	0	0	1	1	2016	10	2	0	0	2	0	0
kde	Large	Apper	13	5	0	3	5	0	2	1	2016	11	6.5	0	0	8	-3	5
kde	Large	Apper	40	42	0	0	0	2	4	3	2016	12	10	0	0	-2	0	-2
kde	Large	Choqok	42	26	0	0	6	0	7	3	2016	1	6	0	0	16	0	6
kde	Large	Choqok	32	1	0	0	0	0	4	2	2016	4	8	0	0	31	0	0
kde	Large	Choqok	108	61	0	0	18	3	15	4	2016	6	7.2	0	0	47	0	15
kde	Large	Choqok	1	1	0	0	0	0	1	1	2016	9	1	0	0	0	0	0
kde	Large	Choqok	19	1	0	0	2	0	2	2	2016	11	9.5	0	0	18	0	2
kde	Large	Choqok	1	1	0	0	0	0	2	1	2016	12	0.5	0	0	0	0	0
kde	Large	bluedevil	18	7	0	0	0	0	7	2	2016	2	2.57	0	0	11	0	0
kde	Large	bluedevil	19	24	0	0	0	0	11	3	2016	3	1.73	0	0	-5	0	0
kde	Large	bluedevil	5	2	0	0	0	0	3	2	2016	6	1.67	0	0	3	0	0
kde	Large	bluedevil	2	2	0	0	0	0	2	1	2016	7	1	0	0	0	0	0
kde	Large	bluedevil	4	3	0	0	0	0	4	2	2016	9	1	0	0	1	0	0
kde	Large	bluedevil	2	2	0	0	0	0	2	1	2016	10	1	0	0	0	0	0
kde	Large	bluedevil	5	3	0	0	0	0	5	3	2016	11	1	0	0	2	0	0
kde	Large	bluedevil	7	2	0	0	0	0	4	2	2016	12	1.75	0	0	5	0	0
kde	Large	Kamoso	3	0	0	0	0	0	1	1	2016	2	3	0	0	3	0	0
kde	Large	Kamoso	1	0	0	0	0	0	1	1	2016	4	1	0	0	1	0	0
kde	Large	Kamoso	41	31	0	0	0	0	4	2	2016	5	10.25	0	0	10	0	0
kde	Large	Kamoso	2	0	0	0	0	0	1	1	2016	6	2	0	0	2	0	0
kde	Large	Kamoso	2	1	0	0	0	0	2	1	2016	7	1	0	0	1	0	0
kde	Large	Kamoso	75	41	0	0	18	0	4	2	2016	9	18.75	0	0	34	0	18
kde	Large	Kamoso	13	4	0	0	0	0	6	2	2016	10	2.17	0	0	9	0	0
kde	Large	Kamoso	3	0	0	0	0	0	1	1	2016	11	3	0	0	3	0	0
kde	Large	Kamoso	2	4	0	0	0	0	3	2	2016	12	0.67	0	0	-2	0	0
kde	Large	Kalzium	1	1	0	0	0	0	1	1	2016	3	1	0	0	0	0	0
kde	Large	Kalzium	11	8	0	0	0	0	8	5	2016	7	1.38	0	0	3	0	0
kde	Large	Kalzium	68	58	0	0	0	0	7	4	2016	8	9.71	0	0	10	0	0
kde	Large	Kalzium	9	6	0	0	0	0	3	1	2016	9	3	0	0	3	0	0
kde	Large	Kalzium	71	71	0	0	2	0	5	3	2016	11	14.2	0	0	0	0	2
kde	Large	Kalzium	32	6	0	2	1	0	6	4	2016	12	5.33	0	0	26	-2	1
kde	Large	KDElibs (KDE)	3	3	0	0	0	0	1	1	2016	3	3	0	0	0	0	0
kde	Large	KDElibs (KDE)	10	7	0	0	1	0	3	2	2016	4	3.33	0	0	3	0	1
kde	Large	KDElibs (KDE)	5	12	0	0	0	0	2	2	2016	9	2.5	0	0	-7	0	0
kde	Large	KDElibs (KDE)	7	3	0	0	0	0	2	2	2016	11	3.5	0	0	4	0	0
kde	Large	KDElibs (KDE)	4	4	0	0	0	0	2	2	2016	12	2	0	0	0	0	0
kde	Large	kdev-python	34	8	0	2	0	0	6	1	2016	5	5.67	0	0	26	-2	0
kde	Large	kdev-python	33	17	0	4	2	0	5	3	2016	8	6.6	0	0	16	-4	2
kde	Large	cantor (KDE)	2	2	0	0	0	0	2	2	2016	2	1	0	0	0	0	0
kde	Large	cantor (KDE)	18	19	0	1	0	1	6	1	2016	4	3	0	0	-1	-1	-1
kde	Large	cantor (KDE)	6	19	0	26	1	15	3	2	2016	6	2	0	0	-13	-26	-14
kde	Large	cantor (KDE)	5	18	0	0	0	3	5	4	2016	12	1	0	0	-13	0	-3
kde	Large	polkit-qt	3	3	0	0	0	0	1	1	2016	3	3	0	0	0	0	0
kde	Large	polkit-qt	1	1	0	0	0	0	1	1	2016	4	1	0	0	0	0	0
kde	Large	Muon, APT Frontend	24	8	0	0	3	0	2	1	2016	1	12	0	0	16	0	3
kde	Large	Muon, APT Frontend	18	5	0	0	2	1	2	1	2016	3	9	0	0	13	0	1
kde	Large	Muon, APT Frontend	4	3	0	0	0	0	3	1	2016	4	1.33	0	0	1	0	0
kde	Large	Muon, APT Frontend	2	2	0	0	0	0	1	1	2016	5	2	0	0	0	0	0
kde	Large	Muon, APT Frontend	13	0	0	0	1	0	3	1	2016	8	4.33	0	0	13	0	1
kde	Large	Plasma Media Center	90	28	0	5	7	1	4	2	2016	1	22.5	0	0	62	-5	6
kde	Large	Plasma Media Center	9	3	0	0	0	0	5	3	2016	3	1.8	0	0	6	0	0
kde	Large	Plasma Media Center	12	11	0	0	0	0	6	2	2016	6	2	0	0	1	0	0
kde	Large	Plasma Media Center	16	14	0	0	0	0	6	2	2016	7	2.67	0	0	2	0	0
kde	Large	JuK	12	2	0	0	0	0	3	1	2016	6	4	0	0	10	0	0
kde	Large	JuK	2	2	0	0	0	0	1	1	2016	7	2	0	0	0	0	0
kde	Large	KMix	1	0	0	0	0	0	1	1	2016	3	1	0	0	1	0	0
kde	Large	KMix	1	1	0	0	0	0	1	1	2016	4	1	0	0	0	0	0
kde	Large	KMix	2	0	0	0	0	0	1	1	2016	7	2	0	0	2	0	0
kde	Large	kdev-ruby	6	2	0	0	0	2	6	3	2016	1	1	0	0	4	0	-2
kde	Large	kdev-ruby	47	29	0	0	0	0	6	1	2016	8	7.83	0	0	18	0	0
kde	Large	kdev-ruby	6	6	0	0	0	0	2	1	2016	11	3	0	0	0	0	0
kde	Large	Attica	3	3	0	0	0	0	3	2	2016	1	1	0	0	0	0	0
kde	Large	Attica	7	63	0	14	0	8	5	2	2016	2	1.4	0	0	-56	-14	-8
kde	Large	Attica	11	12	0	0	0	0	4	2	2016	4	2.75	0	0	-1	0	0
kde	Large	Attica	3	3	0	0	0	0	3	1	2016	6	1	0	0	0	0	0
kde	Large	Attica	18	5	0	0	1	1	7	3	2016	7	2.57	0	0	13	0	0
kde	Large	Attica	1	1	0	0	0	0	1	1	2016	8	1	0	0	0	0	0
kde	Large	Attica	4	3	0	0	0	0	4	2	2016	9	1	0	0	1	0	0
kde	Large	Attica	2	2	0	0	0	0	2	1	2016	10	1	0	0	0	0	0
kde	Large	Attica	9	7	0	0	0	0	3	2	2016	11	3	0	0	2	0	0
kde	Large	Attica	2	2	0	0	0	0	2	1	2016	12	1	0	0	0	0	0
kde	Large	K3b	2	1	0	0	0	0	1	1	2016	2	2	0	0	1	0	0
kde	Large	K3b	4	4	0	0	0	0	1	1	2016	3	4	0	0	0	0	0
kde	Large	K3b	6	2	0	0	0	0	3	2	2016	4	2	0	0	4	0	0
kde	Large	K3b	24	25	0	0	0	0	3	2	2016	5	8	0	0	-1	0	0
kde	Large	K3b	2	5	0	0	0	0	1	1	2016	6	2	0	0	-3	0	0
kde	Large	K3b	76	38	0	4	2	0	9	3	2016	10	8.44	0	0	38	-4	2
kde	Large	libkgeomap	3	2	0	0	0	0	1	1	2016	3	3	0	0	1	0	0
kde	Large	libkgeomap	4	2	0	0	2	0	4	2	2016	11	1	0	0	2	0	2
kde	Large	zanshin (kde)	40	22	0	0	1	0	5	1	2016	6	8	0	0	18	0	1
kde	Large	zanshin (kde)	4	4	0	0	0	0	2	2	2016	7	2	0	0	0	0	0
kde	Large	zanshin (kde)	9	20	0	0	0	2	1	1	2016	10	9	0	0	-11	0	-2
kde	Large	Dolphin (KDE)	1	1	0	0	0	0	1	1	2016	1	1	0	0	0	0	0
kde	Large	Dolphin (KDE)	12	11	0	0	2	0	5	2	2016	2	2.4	0	0	1	0	2
kde	Large	Dolphin (KDE)	3	11	0	0	0	1	1	1	2016	5	3	0	0	-8	0	-1
kde	Large	Dolphin (KDE)	13	9	0	0	2	1	7	2	2016	6	1.86	0	0	4	0	1
kde	Large	Dolphin (KDE)	1	1	0	0	0	0	1	1	2016	7	1	0	0	0	0	0
kde	Large	ksudoku	2	0	0	0	0	0	2	1	2016	1	1	0	0	2	0	0
kde	Large	ksudoku	3	3	0	0	0	0	3	2	2016	7	1	0	0	0	0	0
kde	Large	ksudoku	4	4	0	0	0	0	2	1	2016	9	2	0	0	0	0	0
kde	Large	KGet	11	8	0	0	4	0	2	1	2016	4	5.5	0	0	3	0	4
kde	Large	KRDC (KDE Remote Desktop Client)	360	343	0	47	6	12	12	2	2016	1	30	0	0	17	-47	-6
kde	Large	kdesvn	201	227	0	1	1	3	3	2	2016	8	67	0	0	-26	-1	-2
kde	Large	kdesvn	19	18	0	3	0	0	1	1	2016	11	19	0	0	1	-3	0
kde	Large	qtcurve	3	3	0	0	0	0	1	1	2016	2	3	0	0	0	0	0
kde	Large	qtcurve	27	6	0	2	1	0	2	1	2016	7	13.5	0	0	21	-2	1
kde	Large	qtcurve	2	2	0	0	0	0	2	1	2016	9	1	0	0	0	0	0
kde	Large	qtcurve	2	0	0	0	2	0	1	1	2016	12	2	0	0	2	0	2
kde	Large	QCA	1	1	0	0	0	0	1	1	2016	6	1	0	0	0	0	0
kde	Large	QCA	17	7	0	4	1	3	2	2	2016	10	8.5	0	0	10	-4	-2
kde	Large	Rocs	7	8	0	0	0	0	4	1	2016	1	1.75	0	0	-1	0	0
kde	Large	Rocs	1	1	0	0	0	0	1	1	2016	2	1	0	0	0	0	0
kde	Large	Rocs	11	9	0	0	0	0	5	3	2016	3	2.2	0	0	2	0	0
kde	Large	Rocs	1	1	0	0	0	0	1	1	2016	5	1	0	0	0	0	0
kde	Large	Rocs	1	0	0	0	0	0	1	1	2016	6	1	0	0	1	0	0
kde	Large	Rocs	6	0	0	0	0	0	2	1	2016	8	3	0	0	6	0	0
kde	Large	Rocs	2	2	0	0	2	0	4	1	2016	9	0.5	0	0	0	0	2
kde	Large	Rocs	2	4	0	0	0	0	3	2	2016	12	0.67	0	0	-2	0	0
kde	Large	Artikulate	15	17	0	0	0	0	4	1	2016	4	3.75	0	0	-2	0	0
kde	Large	Artikulate	99	127	0	12	1	4	19	2	2016	5	5.21	0	0	-28	-12	-3
kde	Large	Artikulate	2	2	0	0	0	0	2	1	2016	7	1	0	0	0	0	0
kde	Large	KScreen	6	5	0	0	0	0	6	4	2016	1	1	0	0	1	0	0
kde	Large	KScreen	114	99	0	0	5	11	33	3	2016	9	3.45	0	0	15	0	-6
kde	Large	KDE Connect	773	44	0	0	2	0	17	4	2016	10	45.47	0	0	729	0	2
kde	Large	KXStitch	5	0	0	0	0	0	3	1	2016	1	1.67	0	0	5	0	0
kde	Large	KXStitch	16	0	0	0	0	0	2	1	2016	4	8	0	0	16	0	0
kde	Large	KXStitch	14	58	0	0	0	10	1	1	2016	7	14	0	0	-44	0	-10
kde	Large	KMines	39	26	0	0	0	2	3	1	2016	1	13	0	0	13	0	-2
kde	Large	KMines	1	5	0	0	0	0	1	1	2016	3	1	0	0	-4	0	0
kde	Large	KMines	1	1	0	0	0	0	1	1	2016	4	1	0	0	0	0	0
kde	Large	KMines	13	16	0	0	0	6	1	1	2016	5	13	0	0	-3	0	-6
kde	Large	KMines	4	0	0	0	0	0	2	2	2016	10	2	0	0	4	0	0
kde	Large	Kaffeine	7	3	0	0	1	0	3	2	2016	10	2.33	0	0	4	0	1
kde	Large	Kaffeine	3	0	0	0	0	0	1	1	2016	11	3	0	0	3	0	0
kde	Large	Klickety	38	18	0	0	2	1	13	3	2016	1	2.92	0	0	20	0	1
kde	Large	Klickety	2	1	0	0	0	0	2	2	2016	4	1	0	0	1	0	0
kde	Large	Klickety	5	17	0	0	0	1	2	1	2016	5	2.5	0	0	-12	0	-1
kde	Large	Klickety	7	1	0	0	0	0	2	2	2016	6	3.5	0	0	6	0	0
kde	Large	Klickety	6	0	0	0	0	0	1	1	2016	8	6	0	0	6	0	0
kde	Large	Klickety	6	0	0	0	0	0	1	1	2016	11	6	0	0	6	0	0
kde	Large	libkdegames	1	1	0	0	0	0	1	1	2016	10	1	0	0	0	0	0
kde	Large	Krecipes	3	0	0	0	0	0	1	1	2016	1	3	0	0	3	0	0
kde	Large	Krecipes	2	0	0	0	2	0	2	1	2016	6	1	0	0	2	0	2
kde	Large	TagLib	41	12	0	0	1	0	5	3	2016	3	8.2	0	0	29	0	1
kde	Large	TagLib	9	3	0	0	1	0	1	1	2016	5	9	0	0	6	0	1
kde	Large	TagLib	4	3	0	0	0	0	4	4	2016	8	1	0	0	1	0	0
kde	Large	TagLib	26	3	0	0	6	0	4	3	2016	9	6.5	0	0	23	0	6
mozilla	Medium	MXR Cross Reference	6	2	0	0	2	0	6	1	2016	3	1	0	0	4	0	2
mozilla	Medium	MXR Cross Reference	6	6	0	0	0	0	1	1	2016	5	6	0	0	0	0	0
mozilla	Medium	DOM Inspector	21	21	0	0	0	0	2	1	2016	8	10.5	0	0	0	0	0
mozilla	Medium	DOM Inspector	2	0	0	0	0	0	1	1	2016	9	2	0	0	2	0	0
mozilla	Medium	DOM Inspector	1	2	0	0	0	1	1	1	2016	11	1	0	0	-1	0	-1
mozilla	Medium	DOM Inspector	2	2	0	0	0	0	1	1	2016	12	2	0	0	0	0	0
mozilla	Medium	Bugzilla	13	13	0	0	0	0	5	3	2016	11	2.6	0	0	0	0	0
mozilla	Medium	ChatZilla	24	16	0	0	2	0	4	2	2016	3	6	0	0	8	0	2
mozilla	Medium	Mozilla Rhino	1	1	0	0	0	0	1	1	2016	9	1	0	0	0	0	0
mozilla	Medium	Mozilla Rhino	4	3	0	0	0	0	1	1	2016	10	4	0	0	1	0	0
mozilla	Medium	Mozilla Rhino	1	1	0	0	0	1	1	1	2016	12	1	0	0	0	0	-1
mozilla	Medium	Validator.nu	37	39	0	0	0	0	7	2	2016	4	5.29	0	0	-2	0	0
mozilla	Medium	Perfomatic	2	0	0	0	0	0	1	1	2016	1	2	0	0	2	0	0
mozilla	Medium	django-browserid	1	1	0	0	0	0	1	1	2016	3	1	0	0	0	0	0
mozilla	Medium	Boot To Gecko	2	0	0	0	1	0	1	1	2016	8	2	0	0	2	0	1
mozilla	Medium	django-csp	20	0	0	0	4	0	1	1	2016	2	20	0	0	20	0	4
mozilla	Medium	django-csp	29	0	0	0	14	0	5	1	2016	10	5.8	0	0	29	0	14
mozilla	Medium	django-csp	15	1	0	0	6	0	3	1	2016	12	5	0	0	14	0	6
mozilla	Medium	One-Mozilla-blog	105	95	0	0	9	1	7	1	2016	3	15	0	0	10	0	8
mozilla	Medium	One-Mozilla-blog	129	170	0	0	3	3	6	1	2016	5	21.5	0	0	-41	0	0
mozilla	Medium	One-Mozilla-blog	3	17	0	0	0	0	5	1	2016	6	0.6	0	0	-14	0	0
mozilla	Medium	Mozilla Mozharness	31	0	0	0	0	0	1	1	2016	2	31	0	0	31	0	0
mozilla	Medium	Mozilla Mozharness	78	2876	0	256	0	228	15	2	2016	4	5.2	0	0	-2798	-256	-228
mozilla	Medium	Mozilla Releng Buildbot-Configs	33	91	0	2	0	1	11	3	2016	12	3	0	0	-58	-2	-1
mozilla	Medium	Mozilla Releng Braindump	1	2	0	0	0	0	2	1	2016	8	0.5	0	0	-1	0	0
mozilla	Medium	Mozilla Releng Braindump	1	2	0	0	0	0	2	2	2016	11	0.5	0	0	-1	0	0
mozilla	Medium	Mozilla Releng Buildapi	1	1	0	0	0	0	1	1	2016	1	1	0	0	0	0	0
mozilla	Medium	Mozilla Releng Buildapi	7	4	0	0	0	0	1	1	2016	2	7	0	0	3	0	0
mozilla	Medium	Mozilla Releng Buildapi	4	1	0	0	0	0	1	1	2016	3	4	0	0	3	0	0
mozilla	Medium	Mozilla Releng Buildapi	1	2	0	0	0	0	2	2	2016	11	0.5	0	0	-1	0	0
mozilla	Medium	Mozilla Releng's Buildbot Fork	5	1	0	0	0	1	1	1	2016	1	5	0	0	4	0	-1
mozilla	Medium	relman-auto-nag	8	8	0	0	0	0	1	1	2016	7	8	0	0	0	0	0
mozilla	Medium	relman-auto-nag	4	4	0	0	3	0	4	2	2016	11	1	0	0	0	0	3
mozilla	Medium	firefox-ios	115	839	0	104	0	237	5	2	2016	7	23	0	0	-724	-104	-237
mozilla	Medium	firefox-ios	393	197	0	0	1	0	9	3	2016	11	43.67	0	0	196	0	1
mozilla	Medium	focus-ios	2	0	0	0	0	0	1	1	2016	4	2	0	0	2	0	0
mozilla	Medium	focus-ios	1	2	0	0	0	0	1	1	2016	12	1	0	0	-1	0	0
OSGeo	Small	deegree3	36	18	0	0	2	0	3	1	2016	3	12	0	0	18	0	2
OSGeo	Small	deegree3	4	0	0	0	0	0	1	1	2016	10	4	0	0	4	0	0
OSGeo	Small	deegree3	6	6	0	0	0	0	1	1	2016	11	6	0	0	0	0	0
OSGeo	Small	Geomajas	86	93	0	0	0	0	2	1	2016	5	43	0	0	-7	0	0
OSGeo	Small	Geomajas	492	492	0	0	0	0	6	1	2016	8	82	0	0	0	0	0
OSGeo	Small	MapGuide Open Source	7	7	0	0	0	0	6	1	2016	1	1.17	0	0	0	0	0
OSGeo	Small	MapGuide Open Source	11	12	0	1	2	0	1	1	2016	10	11	0	0	-1	-1	2
OSGeo	Small	MapGuide Open Source	39	2	0	0	0	0	2	1	2016	11	19.5	0	0	37	0	0
OSGeo	Small	MapGuide Open Source	20	2	0	0	0	1	2	2	2016	12	10	0	0	18	0	-1
OSGeo	Small	Feature Data Objects (FDO)	6	0	0	0	0	0	1	1	2016	3	6	0	0	6	0	0
OSGeo	Small	Feature Data Objects (FDO)	12	0	0	0	0	0	1	1	2016	4	12	0	0	12	0	0
OSGeo	Small	Feature Data Objects (FDO)	136	135	0	0	0	0	7	1	2016	11	19.43	0	0	1	0	0
OSGeo	Small	ZOO-Project	6	3	0	0	0	0	1	1	2016	1	6	0	0	3	0	0
OSGeo	Small	ZOO-Project	5	11	0	2	1	0	2	1	2016	4	2.5	0	0	-6	-2	1
OSGeo	Small	ZOO-Project	25	23	0	0	0	1	3	1	2016	7	8.33	0	0	2	0	-1
OSGeo	Small	pycsw	8	5	0	2	1	2	5	2	2016	2	1.6	0	0	3	-2	-1
OSGeo	Small	pycsw	34	20	0	0	4	0	7	3	2016	7	4.86	0	0	14	0	4
OSGeo	Small	pycsw	330	852	0	309	7	141	11	3	2016	9	30	0	0	-522	-309	-134
OSGeo	Small	OSGeoLive	4	5	0	0	0	0	1	1	2016	4	4	0	0	-1	0	0
OW2	Medium	WebLab	159	58	0	0	0	0	7	1	2016	9	22.71	0	0	101	0	0
OW2	Medium	SAT4J	115	2	0	0	16	0	4	1	2016	7	28.75	0	0	113	0	16
OW2	Medium	Lutece (core)	67	26	0	0	4	1	6	3	2016	6	11.17	0	0	41	0	3
OW2	Medium	JORAM	63	1	0	0	6	0	3	1	2016	1	21	0	0	62	0	6
OW2	Medium	JORAM	3	3	0	0	0	0	2	1	2016	2	1.5	0	0	0	0	0
OW2	Medium	JORAM	40	7	0	0	3	0	1	1	2016	11	40	0	0	33	0	3
OW2	Medium	CLIF	12	21	0	0	0	0	4	1	2016	4	3	0	0	-9	0	0
tdf	Small	LibreOffice Impress Remote	166	111	0	0	0	1	1	1	2016	8	166	0	0	55	0	-1
tdf	Small	LibreOffice Impress Remote	75	28	0	11	7	0	4	1	2016	9	18.75	0	0	47	-11	7
tdf	Small	LibreOffice Impress Remote	11	10	0	30	0	0	3	1	2016	10	3.67	0	0	1	-30	0
tdf	Small	LibreOffice Impress Remote	6	1	0	0	0	0	1	1	2016	11	6	0	0	5	0	0
wikimedia	Large	MediaWiki Widgets	3	2	0	0	0	0	2	1	2016	12	1.5	0	0	1	0	0
wikimedia	Large	MediaWiki Header Tabs	2	3	0	0	0	0	2	1	2016	1	1	0	0	-1	0	0
wikimedia	Large	MediaWiki Header Tabs	2	2	0	0	0	0	4	2	2016	2	0.5	0	0	0	0	0
wikimedia	Large	MediaWiki Header Tabs	8	6	0	0	0	1	3	2	2016	6	2.67	0	0	2	0	-1
wikimedia	Large	Huggle	676	278	0	2	0	16	46	4	2016	2	14.7	0	0	398	-2	-16
wikimedia	Large	Huggle	394	190	0	6	0	8	32	3	2016	6	12.31	0	0	204	-6	-8
wikimedia	Large	Huggle	656	138	0	0	0	0	24	2	2016	7	27.33	0	0	518	0	0
wikimedia	Large	Huggle	252	168	0	0	0	0	14	3	2016	11	18	0	0	84	0	0
wikimedia	Large	Huggle	436	166	0	0	4	0	46	9	2016	12	9.48	0	0	270	0	4
wikimedia	Large	AVIM for Firefox	8	5	0	1	0	0	1	1	2016	1	8	0	0	3	-1	0
wikimedia	Large	AVIM for Firefox	4	4	0	0	0	0	1	1	2016	3	4	0	0	0	0	0
wikimedia	Large	AVIM for Firefox	4	4	0	0	0	0	1	1	2016	10	4	0	0	0	0	0
wikimedia	Large	AutoWikiBrowser	17	14	0	0	0	0	5	2	2016	10	3.4	0	0	3	0	0
wikimedia	Large	Java Wiki Bot Framework	42	43	0	0	0	1	5	1	2016	9	8.4	0	0	-1	0	-1
wikimedia	Large	Maps	16	16	0	2	0	4	14	4	2016	1	1.14	0	0	0	-2	-4
wikimedia	Large	Semantic Maps	98	63	0	0	2	2	31	4	2016	8	3.16	0	0	35	0	0
wikimedia	Large	Semantic Maps	2	2	0	0	0	0	4	2	2016	11	0.5	0	0	0	0	0
wikimedia	Large	Semantic Result Formats	13	7	0	0	0	0	12	5	2016	1	1.08	0	0	6	0	0
wikimedia	Large	Semantic Result Formats	12	16	0	0	2	0	4	2	2016	3	3	0	0	-4	0	2
wikimedia	Large	Semantic Result Formats	26	6	0	0	2	0	4	2	2016	5	6.5	0	0	20	0	2
wikimedia	Large	Semantic Result Formats	108	436	0	248	6	107	6	3	2016	9	18	0	0	-328	-248	-101
wikimedia	Large	Validator	380	412	0	90	8	18	16	2	2016	5	23.75	0	0	-32	-90	-10
wikimedia	Large	Validator	2	0	0	0	0	0	2	1	2016	9	1	0	0	2	0	0
wikimedia	Large	Push	50	51	0	0	0	0	6	2	2016	1	8.33	0	0	-1	0	0
wikimedia	Large	MediaWiki SubPageList	3	8	0	0	0	0	2	1	2016	9	1.5	0	0	-5	0	0
wikimedia	Large	mediawiki.tmbundle	2	2	0	0	0	0	1	1	2016	9	2	0	0	0	0	0
wikimedia	Large	Semantic Watchlist	9	10	0	0	0	0	10	2	2016	1	0.9	0	0	-1	0	0
wikimedia	Large	Semantic Watchlist	3	3	0	0	0	0	6	2	2016	4	0.5	0	0	0	0	0
wikimedia	Large	Semantic Watchlist	48	92	0	22	0	4	8	2	2016	8	6	0	0	-44	-22	-4
wikimedia	Large	Semantic Watchlist	8	0	0	0	0	0	2	1	2016	9	4	0	0	8	0	0
wikimedia	Large	Semantic Watchlist	24	3347	0	1598	0	966	11	3	2016	12	2.18	0	0	-3323	-1598	-966
wikimedia	Large	Survey MediaWiki extension	7	8	0	0	1	1	4	1	2016	1	1.75	0	0	-1	0	0
wikimedia	Large	Contest MediaWiki extension	11	4	0	0	3	0	4	2	2016	1	2.75	0	0	7	0	3
wikimedia	Large	Education Program	26	4	0	0	4	0	8	3	2016	2	3.25	0	0	22	0	4
wikimedia	Large	Education Program	3	1	0	0	0	0	2	1	2016	4	1.5	0	0	2	0	0
wikimedia	Large	Education Program	4	0	0	0	0	0	4	2	2016	6	1	0	0	4	0	0
wikimedia	Large	Education Program	4	7	0	1	0	0	2	1	2016	8	2	0	0	-3	-1	0
wikimedia	Large	Education Program	8	2	0	0	0	0	4	2	2016	10	2	0	0	6	0	0
wikimedia	Large	Flagged revs	14	15	0	0	0	0	6	3	2016	2	2.33	0	0	-1	0	0
wikimedia	Large	Flagged revs	22	2	0	0	0	0	2	2	2016	3	11	0	0	20	0	0
wikimedia	Large	Flagged revs	22	4	0	0	4	0	10	4	2016	4	2.2	0	0	18	0	4
wikimedia	Large	Lingo (Mediawiki Extension)	1	0	0	0	0	0	2	1	2016	1	0.5	0	0	1	0	0
wikimedia	Large	Lingo (Mediawiki Extension)	4	9	0	0	0	2	4	2	2016	8	1	0	0	-5	0	-2
wikimedia	Large	Semantic Forms Inputs	81	81	0	0	0	0	2	1	2016	1	40.5	0	0	0	0	0
wikimedia	Large	Semantic Page Series	2	2	0	0	0	0	2	1	2016	1	1	0	0	0	0	0
wikimedia	Large	Diff (PHP library)	33	63	0	0	0	172	3	1	2016	8	11	0	0	-30	0	-172
wikimedia	Large	Diff (PHP library)	19	134	0	76	0	44	3	1	2016	11	6.33	0	0	-115	-76	-44
wikimedia	Large	Proofread Page	12	12	0	0	0	0	1	1	2016	1	12	0	0	0	0	0
wikimedia	Large	MW-autocat-script	3	3	0	0	0	0	2	1	2016	1	1.5	0	0	0	0	0
wikimedia	Large	MW-autocat-script	3	3	0	0	0	0	2	1	2016	9	1.5	0	0	0	0	0
wikimedia	Large	MW-autocat-script	26	23	0	0	0	0	1	1	2016	12	26	0	0	3	0	0
wikimedia	Large	jQuery Universal Language Selector	2	2	0	0	0	0	2	2	2016	1	1	0	0	0	0	0
wikimedia	Large	jQuery Universal Language Selector	27	16	0	0	1	0	6	4	2016	9	4.5	0	0	11	0	1
wikimedia	Large	jQuery Universal Language Selector	2	2	0	0	0	0	2	2	2016	10	1	0	0	0	0	0
wikimedia	Large	jQuery Universal Language Selector	3	2	0	0	0	0	3	2	2016	11	1	0	0	1	0	0
wikimedia	Large	jQuery Universal Language Selector	12	8	0	0	0	0	7	4	2016	12	1.71	0	0	4	0	0
wikimedia	Large	jquery.i18n	184	186	0	0	0	0	6	3	2016	9	30.67	0	0	-2	0	0
wikimedia	Large	JQuery IME	3	3	0	0	0	1	1	1	2016	2	3	0	0	0	0	-1
wikimedia	Large	JQuery IME	163	54	0	1	3	1	4	3	2016	5	40.75	0	0	109	-1	2
wikimedia	Large	JQuery IME	385	8	0	0	14	0	5	2	2016	6	77	0	0	377	0	14
wikimedia	Large	jquery.webfonts	12	16	0	0	0	0	2	2	2016	5	6	0	0	-4	0	0
wikimedia	Large	jquery.webfonts	8	4	0	0	0	0	2	2	2016	8	4	0	0	4	0	0
wikimedia	Large	Wikimedia Loves Monuments API	2	2	0	0	0	0	2	1	2016	1	1	0	0	0	0	0
wikimedia	Large	Wikimedia UDP	1	1	0	0	0	0	1	1	2016	8	1	0	0	0	0	0
wikimedia	Large	Wikimedia Analytics	83	45	0	0	1	0	3	1	2016	2	27.67	0	0	38	0	1
wikimedia	Large	Wikimedia Analytics	1	1	0	0	0	0	3	1	2016	4	0.33	0	0	0	0	0
wikimedia	Large	translatewiki.net	4	3	0	0	0	0	8	2	2016	7	0.5	0	0	1	0	0
wikimedia	Large	python-mwapi	2	2	0	0	0	0	1	1	2016	5	2	0	0	0	0	0
wikimedia	Large	MediaWiki Editor Engagement Experiments	197	215	0	23	1	31	9	5	2016	3	21.89	0	0	-18	-23	-30
wikimedia	Large	MediaWiki Editor Engagement Experiments	4	1	0	0	1	0	1	1	2016	4	4	0	0	3	0	1
wikimedia	Large	MediaWiki Editor Engagement Experiments	1	1	0	0	0	0	1	1	2016	5	1	0	0	0	0	0
wikimedia	Large	MediaWiki Editor Engagement Experiments	1	22	0	9	0	3	6	2	2016	9	0.17	0	0	-21	-9	-3
wikimedia	Large	MediaWiki Editor Engagement Experiments	23	0	0	0	0	0	4	1	2016	11	5.75	0	0	23	0	0
wikimedia	Large	MediaWiki Editor Engagement Experiments	23	0	0	0	0	0	4	1	2016	12	5.75	0	0	23	0	0
wikimedia	Large	ParserHooks	4	2	0	0	0	0	4	2	2016	2	1	0	0	2	0	0
wikimedia	Large	EventLogging	182	190	0	13	0	27	5	2	2016	3	36.4	0	0	-8	-13	-27
wikimedia	Large	EventLogging	1	13	0	9	0	3	4	2	2016	9	0.25	0	0	-12	-9	-3
wikimedia	Large	EventLogging	19	0	0	0	0	0	2	1	2016	11	9.5	0	0	19	0	0
wikimedia	Large	EventLogging	19	0	0	0	0	0	2	1	2016	12	9.5	0	0	19	0	0
wikimedia	Large	MediaWiki extensions (parent)	14	6	0	0	0	0	2	1	2016	7	7	0	0	8	0	0
wikimedia	Large	MediaWiki extensions (parent)	1	1	0	0	0	0	1	1	2016	10	1	0	0	0	0	0
wikimedia	Large	MediaWiki extensions (parent)	1	1	0	0	0	0	1	1	2016	11	1	0	0	0	0	0
wikimedia	Large	mwparserfromhell	2	0	0	0	0	0	1	1	2016	1	2	0	0	2	0	0
wikimedia	Large	MW-Peachy	11	6	0	0	0	1	8	3	2016	12	1.38	0	0	5	0	-1
wikimedia	Large	HostStats	1	2	0	0	0	0	2	1	2016	1	0.5	0	0	-1	0	0
wikimedia	Large	MassAction	1	1	0	0	0	0	2	1	2016	10	0.5	0	0	0	0	0
wikimedia	Large	Other MediaWiki extensions	6	21	0	10	0	3	6	3	2016	4	1	0	0	-15	-10	-3
wikimedia	Large	Other MediaWiki extensions	1	1	0	0	0	0	1	1	2016	10	1	0	0	0	0	0
wikimedia	Large	Jury tools for Wiki Loves X contests	63	35	0	0	12	13	1	1	2016	2	63	0	0	28	0	-1
wikimedia	Large	mwlib	22	5	0	0	1	0	3	1	2016	3	7.33	0	0	17	0	1
apache	Large	Apache Commons Validator	24	0	0	0	0	0	1	1	2015	5	24	0	0	24	0	0
apache	Large	Apache Commons Net	16	0	0	0	0	0	1	1	2015	5	16	0	0	16	0	0
apache	Large	Apache Commons Net	3	2	0	0	0	0	2	1	2015	7	1.5	0	0	1	0	0
apache	Large	Apache Commons Chain	4	0	0	0	0	0	1	1	2015	5	4	0	0	4	0	0
apache	Large	Java Caching System	2	2	0	0	0	0	2	1	2015	8	1	0	0	0	0	0
apache	Large	Maven Doxia	26	18	0	0	1	0	9	2	2015	4	2.89	0	0	8	0	1
apache	Large	Apache Pig	14	2	0	0	3	0	1	1	2015	7	14	0	0	12	0	3
apache	Large	Apache MyFaces	3	3	0	0	0	0	1	1	2015	12	3	0	0	0	0	0
apache	Large	Apache OpenOffice	6	6	0	0	0	0	4	1	2015	2	1.5	0	0	0	0	0
apache	Large	Apache OpenOffice	6	6	0	0	0	0	2	1	2015	10	3	0	0	0	0	0
apache	Large	Apache OpenOffice	62	6	0	0	0	0	10	3	2015	11	6.2	0	0	56	0	0
apache	Large	OGNL	45	10	0	0	14	0	6	1	2015	4	7.5	0	0	35	0	14
apache	Large	OGNL	11	5	0	2	0	0	5	1	2015	9	2.2	0	0	6	-2	0
apache	Large	OGNL	15	16	0	0	0	0	3	1	2015	11	5	0	0	-1	0	0
apache	Large	Apache Commons Compress	108	108	0	0	15	15	3	2	2015	7	36	0	0	0	0	0
apache	Large	Portal Applications	1	0	0	0	0	0	1	1	2015	11	1	0	0	1	0	0
apache	Large	Apache ActiveMQ-CPP	5	1	0	0	0	0	2	1	2015	1	2.5	0	0	4	0	0
apache	Large	Apache ActiveMQ-CPP	4	1	0	0	0	0	1	1	2015	2	4	0	0	3	0	0
apache	Large	Apache ActiveMQ-CPP	2	2	0	0	0	0	2	1	2015	3	1	0	0	0	0	0
apache	Large	Apache NMS	36	18	0	0	2	0	4	1	2015	10	9	0	0	18	0	2
apache	Large	Apache OpenWebBeans	69	26	0	0	8	1	6	2	2015	11	11.5	0	0	43	0	7
apache	Large	Apache VXQuery	6	6	0	0	0	0	4	1	2015	1	1.5	0	0	0	0	0
apache	Large	Apache VXQuery	15	6	0	0	2	0	2	1	2015	9	7.5	0	0	9	0	2
apache	Large	Apache James MPT	222	3	0	0	3	0	2	1	2015	8	111	0	0	219	0	3
apache	Large	Apache JSPWiki	24	10	0	0	0	0	2	1	2015	3	12	0	0	14	0	0
apache	Large	Apache JSPWiki	11	11	0	4	1	1	3	1	2015	4	3.67	0	0	0	-4	0
apache	Large	Apache JSPWiki	6	6	0	0	0	0	1	1	2015	5	6	0	0	0	0	0
apache	Large	Apache JSPWiki	8	9	0	0	1	0	2	1	2015	11	4	0	0	-1	0	1
apache	Large	Apache JSPWiki	1	3	0	0	0	1	2	1	2015	12	0.5	0	0	-2	0	-1
apache	Large	Axis (Java)	2	2	0	0	0	0	1	1	2015	3	2	0	0	0	0	0
apache	Large	Axis2 (Java)	5	17	0	0	1	0	4	1	2015	5	1.25	0	0	-12	0	1
apache	Large	Axis2 (Java)	26	47	0	1	1	0	9	1	2015	8	2.89	0	0	-21	-1	1
apache	Large	Apache ACE	1	1	0	0	0	0	1	1	2015	5	1	0	0	0	0	0
apache	Large	Apache ServiceMix	263	261	0	6	0	0	11	1	2015	6	23.91	0	0	2	-6	0
apache	Large	Apache ServiceMix	262	268	0	0	0	2	7	1	2015	7	37.43	0	0	-6	0	-2
apache	Large	Apache ServiceMix	6	6	0	0	0	0	1	1	2015	8	6	0	0	0	0	0
apache	Large	Apache ServiceMix	514	500	0	0	4	0	20	3	2015	11	25.7	0	0	14	0	4
apache	Large	Apache ServiceMix	134	134	0	0	0	0	8	3	2015	12	16.75	0	0	0	0	0
apache	Large	Apache Synapse	10	0	0	0	0	0	2	1	2015	5	5	0	0	10	0	0
apache	Large	Apache Synapse	1	1	0	0	0	0	1	1	2015	6	1	0	0	0	0	0
apache	Large	Apache Synapse	3	3	0	0	0	0	1	1	2015	8	3	0	0	0	0	0
apache	Large	Apache Synapse	3	15	0	2	0	1	2	1	2015	9	1.5	0	0	-12	-2	-1
apache	Large	Apache Wink	11	2	0	0	1	0	1	1	2015	3	11	0	0	9	0	1
apache	Large	Apache Wink	1	1	0	0	0	0	1	1	2015	10	1	0	0	0	0	0
apache	Large	Apache Jackrabbit	51	0	0	0	3	0	2	1	2015	11	25.5	0	0	51	0	3
apache	Large	Apache Commons FileUpload	2	2	0	0	0	0	2	1	2015	1	1	0	0	0	0	0
apache	Large	Apache Commons FileUpload	14	0	0	0	0	0	1	1	2015	5	14	0	0	14	0	0
apache	Large	Bean Scripting Framework	18	10	0	0	0	0	2	1	2015	5	9	0	0	8	0	0
apache	Large	Bean Scripting Framework	5	5	0	0	0	0	1	1	2015	11	5	0	0	0	0	0
apache	Large	Velocity	3	3	0	0	0	0	1	1	2015	4	3	0	0	0	0	0
apache	Large	Velocity	1	1	0	0	0	0	1	1	2015	11	1	0	0	0	0	0
apache	Large	Apache Ant	23	13	0	0	0	0	4	2	2015	3	5.75	0	0	10	0	0
apache	Large	Apache Ant	85	81	0	0	0	0	4	1	2015	7	21.25	0	0	4	0	0
apache	Large	Apache Ant	2	4	0	0	0	0	1	1	2015	10	2	0	0	-2	0	0
apache	Large	Apache Commons CLI	19	22	0	0	0	0	5	2	2015	4	3.8	0	0	-3	0	0
apache	Large	Apache Commons CLI	1	1	0	0	0	0	1	1	2015	7	1	0	0	0	0	0
apache	Large	mod_perl	11	1	0	0	0	0	2	1	2015	1	5.5	0	0	10	0	0
apache	Large	mod_perl	6	2	0	0	0	0	3	1	2015	6	2	0	0	4	0	0
apache	Large	Apache Batik	31	1	0	0	1	0	2	1	2015	4	15.5	0	0	30	0	1
apache	Large	Apache Batik	2	2	0	0	0	0	1	1	2015	5	2	0	0	0	0	0
apache	Large	Apache Batik	6	2	0	0	0	0	1	1	2015	6	6	0	0	4	0	0
apache	Large	Apache Commons BeanUtils	32	0	0	0	0	0	1	1	2015	5	32	0	0	32	0	0
apache	Large	Apache Commons Collections	5	3	0	0	0	0	3	1	2015	3	1.67	0	0	2	0	0
apache	Large	Apache log4net	1	1	0	0	0	0	1	1	2015	8	1	0	0	0	0	0
apache	Large	Apache log4net	30	10	0	0	1	0	1	1	2015	12	30	0	0	20	0	1
apache	Large	Apache Lenya	1	1	0	0	0	0	1	1	2015	2	1	0	0	0	0	0
apache	Large	Apache Lenya	11	2	0	0	0	0	1	1	2015	3	11	0	0	9	0	0
apache	Large	Apache Cocoon	4	4	0	0	0	0	2	1	2015	2	2	0	0	0	0	0
apache	Large	Apache Cocoon	51	51	0	0	0	0	7	1	2015	9	7.29	0	0	0	0	0
apache	Large	MIME4J	18	1	0	0	2	0	1	1	2015	5	18	0	0	17	0	2
apache	Large	MIME4J	30	7	0	0	2	0	4	1	2015	6	7.5	0	0	23	0	2
apache	Large	Apache JAMES Project	30	7	0	0	2	0	4	1	2015	6	7.5	0	0	23	0	2
apache	Large	Apache JAMES Project	20	10	0	0	3	0	1	1	2015	9	20	0	0	10	0	3
apache	Large	JetSpeed 2	10	0	0	0	1	0	1	1	2015	9	10	0	0	10	0	1
apache	Large	Commons JEXL	16	10	0	0	0	0	2	1	2015	5	8	0	0	6	0	0
apache	Large	Apache Commons Email	1	1	0	0	0	0	1	1	2015	2	1	0	0	0	0	0
apache	Large	Apache Commons Email	5	5	0	0	0	0	1	1	2015	4	5	0	0	0	0	0
apache	Large	Apache Commons Email	40	21	0	0	0	0	2	2	2015	5	20	0	0	19	0	0
apache	Large	Apache Commons Email	1	1	0	0	0	0	1	1	2015	6	1	0	0	0	0	0
apache	Large	Apache Commons DbUtils	12	0	0	0	0	0	1	1	2015	5	12	0	0	12	0	0
apache	Large	Apache HttpComponents Client	9	0	0	0	2	0	1	1	2015	9	9	0	0	9	0	2
apache	Large	Apache HttpComponents Client	65	5	0	0	10	0	2	1	2015	10	32.5	0	0	60	0	10
apache	Large	Commons IO	1	2	0	0	0	0	1	1	2015	3	1	0	0	-1	0	0
apache	Large	Apache Commons Logging	10	0	0	0	0	0	1	1	2015	5	10	0	0	10	0	0
apache	Large	Apache Commons VFS	3	1	0	0	0	1	2	1	2015	5	1.5	0	0	2	0	-1
apache	Large	Apache Commons VFS	1	1	0	0	0	0	1	1	2015	6	1	0	0	0	0	0
apache	Large	Apache Commons VFS	14	0	0	9	0	0	1	1	2015	11	14	0	0	14	-9	0
apache	Large	Apache Woden	28	27	0	0	0	2	2	1	2015	5	14	0	0	1	0	-2
apache	Large	Apache Roller	3	1	0	0	0	0	2	1	2015	2	1.5	0	0	2	0	0
apache	Large	Apache Roller	22	4	0	0	2	0	2	1	2015	9	11	0	0	18	0	2
apache	Large	Apache Roller	28	4	0	1	4	0	1	1	2015	11	28	0	0	24	-1	4
apache	Large	Apache Avro	43	0	0	0	9	0	1	1	2015	2	43	0	0	43	0	9
apache	Large	Apache Avro	64	47	0	1	2	0	8	3	2015	8	8	0	0	17	-1	2
apache	Large	Apache Wookie	7	1	0	0	0	0	1	1	2015	5	7	0	0	6	0	0
apache	Large	Apache HTTP Request Library	1	1	0	0	0	0	1	1	2015	2	1	0	0	0	0	0
apache	Large	Apache Site	29	32	0	0	1	0	8	6	2015	7	3.63	0	0	-3	0	1
apache	Large	Hupa	31	24	0	0	2	0	4	1	2015	4	7.75	0	0	7	0	2
apache	Large	Hupa	51	72	0	6	0	14	7	1	2015	6	7.29	0	0	-21	-6	-14
apache	Large	Apache OpenJPA	16	1	0	0	0	0	2	2	2015	12	8	0	0	15	0	0
apache	Large	Apache OpenNLP	46	46	0	0	0	0	5	2	2015	6	9.2	0	0	0	0	0
apache	Large	Apache OpenNLP	5	53	0	27	0	13	3	1	2015	11	1.67	0	0	-48	-27	-13
apache	Large	Apache JAMES mime4j	18	1	0	0	2	0	1	1	2015	5	18	0	0	17	0	2
apache	Large	Apache JAMES mime4j	30	7	0	0	2	0	4	1	2015	6	7.5	0	0	23	0	2
apache	Large	Apache XMLSchema	18	17	0	0	0	0	3	1	2015	1	6	0	0	1	0	0
apache	Large	Apache XMLSchema	5	0	0	0	1	0	1	1	2015	6	5	0	0	5	0	1
apache	Large	Apache James jSieve	39	17	0	0	9	2	3	1	2015	5	13	0	0	22	0	7
apache	Large	Apache Sqoop	7	0	0	0	3	0	1	1	2015	11	7	0	0	7	0	3
apache	Large	Apache Gora	18	18	0	0	0	0	1	1	2015	3	18	0	0	0	0	0
apache	Large	Apache Rave	21	7	0	0	2	0	2	1	2015	1	10.5	0	0	14	0	2
apache	Large	Apache HttpComponents Core	3	2	0	0	0	0	2	1	2015	9	1.5	0	0	1	0	0
apache	Large	Apache Gump	61	44	0	0	0	0	8	6	2015	3	7.63	0	0	17	0	0
apache	Large	Apache Gump	5	5	0	0	0	0	4	1	2015	9	1.25	0	0	0	0	0
apache	Large	Apache Gump	6	56	0	15	0	11	3	2	2015	10	2	0	0	-50	-15	-11
apache	Large	Apache Gump	9	0	0	0	0	0	1	1	2015	11	9	0	0	9	0	0
apache	Large	Apache Gump	1	2	0	0	0	0	2	1	2015	12	0.5	0	0	-1	0	0
apache	Large	Apache Portable Runtime	10	10	0	0	0	0	4	1	2015	8	2.5	0	0	0	0	0
apache	Large	Apache Continuum	305	327	0	0	1	3	53	1	2015	3	5.75	0	0	-22	0	-2
apache	Large	Apache Rampart	1	1	0	0	0	0	1	1	2015	6	1	0	0	0	0	0
apache	Large	Apache Hama	2	2	0	0	0	0	1	1	2015	1	2	0	0	0	0	0
apache	Large	Apache Stanbol	28	0	0	0	0	0	2	1	2015	1	14	0	0	28	0	0
apache	Large	Apache OODT	199	199	0	0	0	0	3	1	2015	5	66.33	0	0	0	0	0
apache	Large	Apache OODT	31	188	0	0	13	0	5	2	2015	7	6.2	0	0	-157	0	13
apache	Large	Apache Direct Memory	1	1	0	0	0	0	1	1	2015	1	1	0	0	0	0	0
apache	Large	Apache Direct Memory	983	982	0	0	0	0	4	1	2015	8	245.75	0	0	1	0	0
apache	Large	Apache Wave (Incubating)	1	0	0	0	0	0	1	1	2015	7	1	0	0	1	0	0
apache	Large	Apache Wave (Incubating)	20	18	0	10	0	0	2	1	2015	9	10	0	0	2	-10	0
apache	Large	Apache Wave (Incubating)	3	0	0	0	0	0	1	1	2015	10	3	0	0	3	0	0
apache	Large	Apache Flume	3	2	0	0	1	0	2	2	2015	11	1.5	0	0	1	0	1
apache	Large	Apache Apollo	1	1	0	0	0	0	1	1	2015	4	1	0	0	0	0	0
apache	Large	MyFaces-Core	19	6	0	0	2	0	4	1	2015	2	4.75	0	0	13	0	2
apache	Large	MyFaces-Core	1	1	0	0	0	0	1	1	2015	5	1	0	0	0	0	0
apache	Large	Torque	12	17	0	0	0	0	2	1	2015	6	6	0	0	-5	0	0
apache	Large	Apache Whirr	2	1	0	0	0	0	1	1	2015	7	2	0	0	1	0	0
apache	Large	Apache MyFaces Trinidad	9	2	0	0	0	0	1	1	2015	5	9	0	0	7	0	0
apache	Large	Apache Commons JXPath	2	0	0	0	0	0	1	1	2015	5	2	0	0	2	0	0
apache	Large	Apache Blur (Incubating)	78	18	0	1	8	0	4	1	2015	12	19.5	0	0	60	-1	8
apache	Large	Apache DM::Lightning	1	1	0	0	0	0	1	1	2015	1	1	0	0	0	0	0
apache	Large	Apache Bloodhound	3	4	0	0	0	0	1	1	2015	2	3	0	0	-1	0	0
apache	Large	Apache XBean	8	4	0	0	0	5	1	1	2015	1	8	0	0	4	0	-5
apache	Large	Apache XBean	95	39	0	0	6	0	5	2	2015	5	19	0	0	56	0	6
apache	Large	Apache XBean	1	1	0	0	0	0	1	1	2015	7	1	0	0	0	0	0
apache	Large	Apache XBean	34	34	0	0	0	0	2	1	2015	9	17	0	0	0	0	0
apache	Large	Apache Giraph	5	3	0	0	1	0	2	2	2015	11	2.5	0	0	2	0	1
apache	Large	Apache Onami	4	0	0	0	0	0	2	1	2015	10	2	0	0	4	0	0
apache	Large	Apache Marmotta	18	4	0	0	0	0	5	2	2015	9	3.6	0	0	14	0	0
apache	Large	Apache Oltu	8	8	0	0	0	0	2	1	2015	7	4	0	0	0	0	0
apache	Large	Apache Cocoon 2.1	25	1	0	0	0	0	2	1	2015	1	12.5	0	0	24	0	0
apache	Large	Apache Cocoon 2.1	4	4	0	0	0	0	2	1	2015	2	2	0	0	0	0	0
apache	Large	Apache Cocoon 2.1	4	4	0	0	0	0	1	1	2015	9	4	0	0	0	0	0
apache	Large	Apache HttpComponents	3	2	0	0	0	0	2	1	2015	9	1.5	0	0	1	0	0
apache	Large	Apache Archiva	5	82	0	4	0	3	6	1	2015	4	0.83	0	0	-77	-4	-3
apache	Large	Apache Archiva	17	5	0	0	1	0	4	3	2015	6	4.25	0	0	12	0	1
apache	Large	Apache Archiva	2	2	0	0	0	0	2	2	2015	12	1	0	0	0	0	0
apache	Large	Apache Maven SCM	1	1	0	0	0	0	1	1	2015	2	1	0	0	0	0	0
apache	Large	Apache Maven SCM	167	157	0	0	2	0	8	3	2015	3	20.88	0	0	10	0	2
apache	Large	Apache Maven SCM	1	1	0	0	0	0	1	1	2015	10	1	0	0	0	0	0
apache	Large	Apache Commons CSV	3	3	0	0	0	0	1	1	2015	4	3	0	0	0	0	0
apache	Large	Apache Commons Digester	14	0	0	0	0	0	1	1	2015	5	14	0	0	14	0	0
apache	Large	Apache IvyDE	9	8	0	0	0	0	7	1	2015	1	1.29	0	0	1	0	0
apache	Large	Apache IvyDE	16	6	0	0	0	0	2	2	2015	5	8	0	0	10	0	0
apache	Large	Tomcat Connectors (JK, mod_jk)	818	683	0	0	0	15	17	2	2015	9	48.12	0	0	135	0	-15
apache	Large	Apache JDO	9	9	0	0	0	0	1	1	2015	10	9	0	0	0	0	0
apache	Large	Apache JDO	4	4	0	0	0	0	1	1	2015	12	4	0	0	0	0	0
apache	Large	Apache Santuario	4179	4179	0	0	0	0	2	1	2015	3	2089.5	0	0	0	0	0
apache	Large	Apache Sirona	2	2	0	0	0	0	2	2	2015	4	1	0	0	0	0	0
apache	Large	Apache Sirona	1	1	0	0	4	0	2	1	2015	6	0.5	0	0	0	0	4
apache	Large	Apache DeviceMap	605	26	0	0	0	0	20	2	2015	5	30.25	0	0	579	0	0
apache	Large	Apache BatchEE	2	2	0	0	0	0	1	1	2015	1	2	0	0	0	0	0
apache	Large	Apache DeltaSpike Site	243	90	0	0	9	9	15	2	2015	1	16.2	0	0	153	0	0
apache	Large	Apache DeltaSpike Site	348	133	0	0	15	9	15	1	2015	2	23.2	0	0	215	0	6
apache	Large	Apache DeltaSpike Site	31	0	0	0	0	0	3	1	2015	9	10.33	0	0	31	0	0
apache	Large	Apache DeltaSpike Site	12807	12668	0	0	1177	1170	54	1	2015	10	237.17	0	0	139	0	7
apache	Large	Apache DeltaSpike Site	39	2	0	0	1	1	22	2	2015	11	1.77	0	0	37	0	0
apache	Large	Apache mod_spdy	2	3	0	0	0	0	2	1	2015	2	1	0	0	-1	0	0
apache	Large	Apache Fortress	20	40	0	17	1	5	2	1	2015	9	10	0	0	-20	-17	-4
apache	Large	Apache Fortress	2	2	0	0	0	0	1	1	2015	11	2	0	0	0	0	0
apache	Large	Apache Toree (incubator)	1	1	0	0	0	0	1	1	2015	4	1	0	0	0	0	0
apache	Large	Apache mod_ftp	7	7	0	0	0	0	2	1	2015	1	3.5	0	0	0	0	0
apache	Large	Apache mod_ftp	1	4	0	3	0	0	2	1	2015	8	0.5	0	0	-3	-3	0
apache	Large	Apache Shiro	112	83	0	0	12	0	3	2	2015	3	37.33	0	0	29	0	12
apache	Large	Apache Shiro	34	12	0	0	2	0	2	2	2015	4	17	0	0	22	0	2
apache	Large	Apache Shiro	39	2	0	0	0	0	3	1	2015	7	13	0	0	37	0	0
apache	Large	Redback	2	2	0	0	0	0	2	1	2015	5	1	0	0	0	0	0
apache	Large	Apache EasyAnt	1	1	0	0	0	0	1	1	2015	4	1	0	0	0	0	0
apache	Large	Apache EasyAnt	2	2	0	0	0	0	1	1	2015	9	2	0	0	0	0	0
apache	Large	Apache Commons BCEL	9	9	0	0	0	0	1	1	2015	11	9	0	0	0	0	0
apache	Large	Apache Commons Imaging	10	8	0	0	0	0	4	2	2015	2	2.5	0	0	2	0	0
apache	Large	Apache Commons Imaging	3	34	0	0	1	0	3	1	2015	8	1	0	0	-31	0	1
apache	Large	Apache mod_fcgid	2	2	0	0	0	0	2	1	2015	1	1	0	0	0	0	0
apache	Large	Apache Serf	57	29	0	1	4	0	3	2	2015	3	19	0	0	28	-1	4
apache	Large	Apache Serf	17	18	0	0	0	0	8	2	2015	12	2.13	0	0	-1	0	0
debian	Medium	Debian Evolution packaging	2	3	0	0	0	0	1	1	2015	12	2	0	0	-1	0	0
debian	Medium	Debichem	2	2	0	0	0	0	2	1	2015	3	1	0	0	0	0	0
debian	Medium	git-buildpackage	4	2	0	0	0	0	1	1	2015	4	4	0	0	2	0	0
debian	Medium	Debian Java packages Team	1	0	0	0	0	0	1	1	2015	1	1	0	0	1	0	0
debian	Medium	Debian Java packages Team	1	2	0	0	0	0	2	1	2015	9	0.5	0	0	-1	0	0
debian	Medium	Debian Java packages Team	12	44	0	5	0	2	7	3	2015	10	1.71	0	0	-32	-5	-2
debian	Medium	dak	6	4	0	0	0	0	4	1	2015	1	1.5	0	0	2	0	0
debian	Medium	dak	6	6	0	0	0	0	2	1	2015	2	3	0	0	0	0	0
debian	Medium	dak	8	5	0	0	0	0	5	2	2015	7	1.6	0	0	3	0	0
debian	Medium	jenkins-debian-glue	18	0	0	0	4	0	1	1	2015	3	18	0	0	18	0	4
debian	Medium	jenkins-debian-glue	6	1	0	0	1	0	1	1	2015	5	6	0	0	5	0	1
debian	Medium	jenkins-debian-glue	4	0	0	0	0	0	1	1	2015	10	4	0	0	4	0	0
debian	Medium	jenkins-debian-glue	1	1	0	0	0	0	1	1	2015	11	1	0	0	0	0	0
debian	Medium	jenkins-debian-glue	12	7	0	0	1	0	3	1	2015	12	4	0	0	5	0	1
debian	Medium	Debian FTP Team	5	2	0	0	0	0	1	1	2015	1	5	0	0	3	0	0
debian	Medium	Debian FTP Team	18	17	0	0	0	0	4	1	2015	3	4.5	0	0	1	0	0
debian	Medium	Debian FTP Team	1	2	0	0	0	0	2	1	2015	4	0.5	0	0	-1	0	0
debian	Medium	Debian FTP Team	5	2	0	0	0	0	2	1	2015	6	2.5	0	0	3	0	0
debian	Medium	Debian FTP Team	4	4	0	0	0	0	1	1	2015	8	4	0	0	0	0	0
debian	Medium	Debian FTP Team	1	1	0	0	0	0	1	1	2015	9	1	0	0	0	0	0
debian	Medium	Debian FTP Team	17	10	0	0	2	0	3	2	2015	12	5.67	0	0	7	0	2
debian	Medium	LLVM Debian/Ubuntu packaging team	6	6	0	0	0	0	1	1	2015	1	6	0	0	0	0	0
debian	Medium	LLVM Debian/Ubuntu packaging team	6	6	0	0	0	0	1	1	2015	7	6	0	0	0	0	0
debian	Medium	LLVM Debian/Ubuntu packaging team	17	7	0	0	4	0	3	1	2015	9	5.67	0	0	10	0	4
debian	Medium	LLVM Debian/Ubuntu packaging team	2	2	0	0	0	0	1	1	2015	11	2	0	0	0	0	0
debian	Medium	Skolelinux / Debian-Edu	203	59	0	0	2	0	7	3	2015	2	29	0	0	144	0	2
debian	Medium	Skolelinux / Debian-Edu	148	48	0	0	1	0	9	3	2015	3	16.44	0	0	100	0	1
debian	Medium	Skolelinux / Debian-Edu	2	1	0	0	0	0	1	1	2015	6	2	0	0	1	0	0
debian	Medium	Skolelinux / Debian-Edu	2	2	0	0	0	0	1	1	2015	7	2	0	0	0	0	0
debian	Medium	dh-make	66	19	0	0	6	0	3	2	2015	9	22	0	0	47	0	6
debian	Medium	debile	4	4	0	0	0	0	1	1	2015	1	4	0	0	0	0	0
debian	Medium	Debian cloud scripts	1	1	0	0	0	0	1	1	2015	1	1	0	0	0	0	0
debian	Medium	Debian cloud scripts	4	2	0	0	0	0	2	2	2015	3	2	0	0	2	0	0
debian	Medium	Debian cloud scripts	1	1	0	0	0	0	1	1	2015	10	1	0	0	0	0	0
debian	Medium	Debian collab qa	1	1	0	0	0	0	1	1	2015	8	1	0	0	0	0	0
debian	Medium	dpkg	46	10	0	0	3	0	12	4	2015	12	3.83	0	0	36	0	3
debian	Medium	debhelper	1	0	0	0	0	0	1	1	2015	2	1	0	0	1	0	0
eclipse	Large	EMF Compare	1	1	0	0	0	0	1	1	2015	11	1	0	0	0	0	0
eclipse	Large	Eclipse Packaging Project (EPP)	9	2	0	0	1	2	5	3	2015	4	1.8	0	0	7	0	-1
eclipse	Large	Eclipse Packaging Project (EPP)	18	17	0	0	0	0	5	2	2015	8	3.6	0	0	1	0	0
eclipse	Large	Eclipse Packaging Project (EPP)	2	0	0	0	0	0	1	1	2015	9	2	0	0	2	0	0
eclipse	Large	Eclipse Packaging Project (EPP)	26	35	0	0	0	0	6	2	2015	10	4.33	0	0	-9	0	0
eclipse	Large	Riena	8	3	0	0	3	0	1	1	2015	10	8	0	0	5	0	3
eclipse	Large	Riena	1	1	0	0	0	0	1	1	2015	12	1	0	0	0	0	0
eclipse	Large	Eclipse Data Tools (DTP)	1	2	0	0	0	0	1	1	2015	9	1	0	0	-1	0	0
eclipse	Large	Eclipse Mobile Tools for Java (MTJ)	17	22	0	0	7	0	2	1	2015	4	8.5	0	0	-5	0	7
eclipse	Large	Eclipse Mobile Tools for Java (MTJ)	14	3	0	0	3	0	2	1	2015	8	7	0	0	11	0	3
eclipse	Large	Eclipse SWTBot - SWT/Eclipse functional testing	18	2	0	0	3	0	3	2	2015	11	6	0	0	16	0	3
eclipse	Large	EMF	55	19	0	0	4	0	6	2	2015	5	9.17	0	0	36	0	4
eclipse	Large	EMF	523	433	0	0	4	0	16	1	2015	7	32.69	0	0	90	0	4
eclipse	Large	EMF	113	25	0	8	1	0	9	2	2015	8	12.56	0	0	88	-8	1
eclipse	Large	EMF	44	1	0	0	4	0	1	1	2015	9	44	0	0	43	0	4
eclipse	Large	EMF	22	9	0	1	1	0	7	1	2015	10	3.14	0	0	13	-1	1
eclipse	Large	EMF	28	16	0	0	0	0	6	2	2015	11	4.67	0	0	12	0	0
eclipse	Large	AspectJ	4	0	0	0	0	0	1	1	2015	12	4	0	0	4	0	0
eclipse	Large	EMF Query	16	16	0	0	0	0	4	1	2015	2	4	0	0	0	0	0
eclipse	Large	EMF Query	1	1	0	0	0	0	1	1	2015	6	1	0	0	0	0	0
eclipse	Large	EMF Query	74	74	0	0	0	0	3	1	2015	11	24.67	0	0	0	0	0
eclipse	Large	EMF Query	10	10	0	0	0	0	1	1	2015	12	10	0	0	0	0	0
eclipse	Large	Extended Editing Framework (EEF)	5	2	0	0	0	0	2	1	2015	5	2.5	0	0	3	0	0
eclipse	Large	mosquitto	61	21	0	0	9	1	12	1	2015	5	5.08	0	0	40	0	8
eclipse	Large	mosquitto	26	15	0	0	1	0	8	2	2015	6	3.25	0	0	11	0	1
eclipse	Large	mosquitto	65	54	0	1	1	5	5	1	2015	10	13	0	0	11	-1	-4
eclipse	Large	EMF Validation	16	16	0	0	0	0	4	1	2015	2	4	0	0	0	0	0
eclipse	Large	EMF Validation	14	14	0	0	0	0	2	1	2015	3	7	0	0	0	0	0
eclipse	Large	EMF Validation	1	1	0	0	0	0	1	1	2015	6	1	0	0	0	0	0
eclipse	Large	EMF Validation	79	77	0	0	0	0	4	1	2015	11	19.75	0	0	2	0	0
eclipse	Large	EMF Validation	12	12	0	0	0	0	1	1	2015	12	12	0	0	0	0	0
eclipse	Large	EMF Texo	30	25	0	0	0	0	4	1	2015	10	7.5	0	0	5	0	0
eclipse	Large	Eclipse Parallel Tools Platform (PTP)	25	53	0	17	1	10	4	2	2015	6	6.25	0	0	-28	-17	-9
eclipse	Large	Eclipse Parallel Tools Platform (PTP)	6	2	0	0	0	0	2	1	2015	7	3	0	0	4	0	0
eclipse	Large	Eclipse Parallel Tools Platform (PTP)	13	6	0	0	0	0	2	2	2015	10	6.5	0	0	7	0	0
eclipse	Large	Eclipse Parallel Tools Platform (PTP)	2	2	0	0	0	0	1	1	2015	11	2	0	0	0	0	0
eclipse	Large	Eclipse Parallel Tools Platform (PTP)	283	548	0	10	0	25	7	1	2015	12	40.43	0	0	-265	-10	-25
eclipse	Large	Eclipse Modeling Amalgamation Project	3	1005	0	0	0	96	4	1	2015	5	0.75	0	0	-1002	0	-96
eclipse	Large	Eclipse Modeling Amalgamation Project	165	14	0	1	1	5	1	1	2015	11	165	0	0	151	-1	-4
eclipse	Large	zestvisualization	73	65	0	0	0	0	4	2	2015	3	18.25	0	0	8	0	0
eclipse	Large	Mylyn Reviews	63	49	0	0	4	4	5	1	2015	12	12.6	0	0	14	0	0
eclipse	Large	Eclipse Graphical Modeling Project (GMP)	2	2	0	0	0	0	1	1	2015	7	2	0	0	0	0	0
eclipse	Large	Eclipse Graphical Modeling Project (GMP)	11	6	0	0	0	0	3	2	2015	9	3.67	0	0	5	0	0
eclipse	Large	Eclipse Gemini	12	1	0	0	3	0	2	2	2015	3	6	0	0	11	0	3
eclipse	Large	Eclipse Gemini	5	0	0	0	1	0	1	1	2015	5	5	0	0	5	0	1
eclipse	Large	m2eclipse-wtp	1	1	0	0	0	0	1	1	2015	1	1	0	0	0	0	0
eclipse	Large	m2eclipse-wtp	79	77	0	0	0	3	8	1	2015	6	9.88	0	0	2	0	-3
eclipse	Large	m2eclipse-wtp	10	2	0	0	1	0	1	1	2015	7	10	0	0	8	0	1
eclipse	Large	m2eclipse-wtp	1	27	0	0	0	0	3	1	2015	8	0.33	0	0	-26	0	0
eclipse	Large	m2eclipse-wtp	34	34	0	2	0	2	7	1	2015	11	4.86	0	0	0	-2	-2
eclipse	Large	Eclipse DLTK - Dynamic Languages Toolkit	277	274	0	0	0	1	11	1	2015	2	25.18	0	0	3	0	-1
eclipse	Large	Eclipse DLTK - Dynamic Languages Toolkit	209	203	0	0	12	10	9	3	2015	12	23.22	0	0	6	0	2
eclipse	Large	ATL	2	2	0	0	0	0	1	1	2015	7	2	0	0	0	0	0
eclipse	Large	ATL	4	5	0	0	0	0	3	1	2015	10	1.33	0	0	-1	0	0
eclipse	Large	Eclipse Nebula	41	3	0	0	8	0	5	2	2015	1	8.2	0	0	38	0	8
eclipse	Large	Eclipse Sapphire	4	1	0	0	0	0	1	1	2015	4	4	0	0	3	0	0
eclipse	Large	Eclipse Sapphire	71	58	0	2	1	1	5	2	2015	6	14.2	0	0	13	-2	0
eclipse	Large	Eclipse Sapphire	121	28	0	0	17	2	3	1	2015	11	40.33	0	0	93	0	15
eclipse	Large	Eclipse Object Teams	11	49	0	0	2	0	2	2	2015	1	5.5	0	0	-38	0	2
eclipse	Large	Eclipse Paho	1	1	0	0	0	0	1	1	2015	4	1	0	0	0	0	0
eclipse	Large	Eclipse Orbit Project	127	26	0	0	0	0	5	1	2015	1	25.4	0	0	101	0	0
eclipse	Large	Eclipse Orbit Project	28	0	0	0	0	0	1	1	2015	3	28	0	0	28	0	0
eclipse	Large	Eclipse Orbit Project	588	78	0	0	16	0	23	4	2015	5	25.57	0	0	510	0	16
eclipse	Large	Eclipse Orbit Project	7	6	0	0	0	0	1	1	2015	9	7	0	0	1	0	0
eclipse	Large	Eclipse Orbit Project	29	1	0	0	1	0	2	2	2015	10	14.5	0	0	28	0	1
eclipse	Large	Eclipse Orbit Project	61	55	0	0	1	6	7	2	2015	11	8.71	0	0	6	0	-5
eclipse	Large	Eclipse BPMN2 Modeler	47	25	0	0	0	0	2	1	2015	12	23.5	0	0	22	0	0
eclipse	Large	Dali Java Persistence Tools	20	0	0	0	1	0	1	1	2015	6	20	0	0	20	0	1
eclipse	Large	Eclipse e4 Project	5	1	0	0	0	0	1	1	2015	8	5	0	0	4	0	0
eclipse	Large	Eclipse e4 Project	4	0	0	0	1	0	1	1	2015	10	4	0	0	4	0	1
eclipse	Large	Eclipse Runtime Packaging (RTP)	12	12	0	0	0	0	1	1	2015	6	12	0	0	0	0	0
eclipse	Large	Eclipse EMFT Edapt	332	383	0	0	0	0	15	1	2015	1	22.13	0	0	-51	0	0
eclipse	Large	Eclipse EMFT Edapt	6	6	0	0	0	0	2	1	2015	5	3	0	0	0	0	0
eclipse	Large	Eclipse EMF Diff-Merge	50	50	0	0	0	0	3	1	2015	4	16.67	0	0	0	0	0
eclipse	Large	Eclipse EMF Diff-Merge	16	13	0	0	0	0	3	1	2015	10	5.33	0	0	3	0	0
eclipse	Large	Eclipse EMF Transaction	18	18	0	0	0	0	3	1	2015	2	6	0	0	0	0	0
eclipse	Large	Eclipse EMF Transaction	14	14	0	0	0	0	1	1	2015	6	14	0	0	0	0	0
eclipse	Large	Eclipse EMF Transaction	88	87	0	0	0	0	3	1	2015	11	29.33	0	0	1	0	0
eclipse	Large	Eclipse EMF Transaction	15	15	0	0	0	0	2	1	2015	12	7.5	0	0	0	0	0
eclipse	Large	Eclipse Equinox p2	78	70	0	0	2	0	2	2	2015	7	39	0	0	8	0	2
eclipse	Large	Eclipse Fortran Dev Tools (Photran)	3	19	0	0	0	1	2	1	2015	4	1.5	0	0	-16	0	-1
eclipse	Large	Eclipse Fortran Dev Tools (Photran)	27	27	0	0	0	0	1	1	2015	8	27	0	0	0	0	0
eclipse	Large	Eclipse Gemini Management	1	1	0	0	0	0	1	1	2015	3	1	0	0	0	0	0
eclipse	Large	Eclipse Gemini Web	11	0	0	0	3	0	1	1	2015	3	11	0	0	11	0	3
eclipse	Large	Eclipse Gemini Web	5	0	0	0	1	0	1	1	2015	5	5	0	0	5	0	1
eclipse	Large	Eclipse Java development tools debug	2	2	0	0	0	0	2	1	2015	9	1	0	0	0	0	0
eclipse	Large	Eclipse Maven Integration for WTP	1	1	0	0	0	0	1	1	2015	1	1	0	0	0	0	0
eclipse	Large	Eclipse Maven Integration for WTP	71	70	0	0	0	3	6	1	2015	6	11.83	0	0	1	0	-3
eclipse	Large	Eclipse Maven Integration for WTP	10	2	0	0	1	0	1	1	2015	7	10	0	0	8	0	1
eclipse	Large	Eclipse Maven Integration for WTP	1	14	0	0	0	0	2	1	2015	8	0.5	0	0	-13	0	0
eclipse	Large	Eclipse Maven Integration for WTP	34	34	0	2	0	2	7	1	2015	11	4.86	0	0	0	-2	-2
eclipse	Large	Eclipse EMFT Modeling Team Framework	11	49	0	0	2	0	2	2	2015	1	5.5	0	0	-38	0	2
eclipse	Large	Eclipse Mylyn Commons	122	122	0	0	0	0	3	1	2015	1	40.67	0	0	0	0	0
eclipse	Large	Eclipse Mylyn Commons	2	2	0	0	0	0	2	1	2015	2	1	0	0	0	0	0
eclipse	Large	Eclipse Mylyn Commons	5	6	0	0	0	0	2	1	2015	3	2.5	0	0	-1	0	0
eclipse	Large	Eclipse Mylyn Commons	6	3	0	0	0	0	2	1	2015	7	3	0	0	3	0	0
eclipse	Large	Eclipse Mylyn Commons	3	1	0	0	0	0	2	1	2015	11	1.5	0	0	2	0	0
eclipse	Large	Eclipse Mylyn Context	105	105	0	0	0	0	2	1	2015	1	52.5	0	0	0	0	0
eclipse	Large	Eclipse Mylyn Context	119	119	0	8	0	0	3	1	2015	6	39.67	0	0	0	-8	0
eclipse	Large	Eclipse Mylyn Context	117	117	0	0	0	1	3	1	2015	10	39	0	0	0	0	-1
eclipse	Large	Eclipse Mylyn Context	48	1	0	0	2	0	2	1	2015	12	24	0	0	47	0	2
eclipse	Large	Eclipse Mylyn Incubator	92	92	0	0	0	0	2	1	2015	1	46	0	0	0	0	0
eclipse	Large	Eclipse Mylyn Incubator	95	95	0	0	0	0	2	1	2015	6	47.5	0	0	0	0	0
eclipse	Large	Eclipse Mylyn Incubator	95	95	0	0	0	0	2	1	2015	10	47.5	0	0	0	0	0
eclipse	Large	Eclipse Mylyn Tasks	124	147	0	21	0	10	5	2	2015	6	24.8	0	0	-23	-21	-10
eclipse	Large	Eclipse Mylyn Versions	46	46	0	0	0	0	2	1	2015	1	23	0	0	0	0	0
eclipse	Large	Eclipse Mylyn Versions	35	18	0	0	2	0	4	1	2015	5	8.75	0	0	17	0	2
eclipse	Large	Eclipse Mylyn Versions	49	49	0	0	0	0	2	1	2015	6	24.5	0	0	0	0	0
eclipse	Large	Eclipse Mylyn Versions	49	49	0	0	0	0	2	1	2015	10	24.5	0	0	0	0	0
eclipse	Large	Eclipse Mylyn Versions	91	0	0	0	15	0	2	1	2015	11	45.5	0	0	91	0	15
eclipse	Large	Eclipse Skalli	2	2	0	0	0	0	1	1	2015	6	2	0	0	0	0	0
eclipse	Large	Eclipse Skalli	2	0	0	0	0	0	1	1	2015	9	2	0	0	2	0	0
eclipse	Large	Eclipse SQL Development Tools	396	396	0	0	0	1	3	1	2015	10	132	0	0	0	0	-1
eclipse	Large	Eclipse SQL Development Tools	30	30	0	0	0	0	1	1	2015	11	30	0	0	0	0	0
eclipse	Large	Eclipse SQL Development Tools	6	2	0	0	0	0	1	1	2015	12	6	0	0	4	0	0
eclipse	Large	Eclipse Web Services Tools	41	40	0	0	0	0	4	1	2015	5	10.25	0	0	1	0	0
eclipse	Large	Eclipse Web Services Tools	10	9	0	0	0	0	4	2	2015	8	2.5	0	0	1	0	0
eclipse	Large	Eclipse Webtools Common Tools	16	16	0	0	0	0	6	1	2015	5	2.67	0	0	0	0	0
eclipse	Large	Eclipse Webtools Common Tools	12	11	0	0	0	0	7	2	2015	8	1.71	0	0	1	0	0
eclipse	Large	Eclipse Webtools Java EE Tools	1	1	0	0	0	0	1	1	2015	6	1	0	0	0	0	0
eclipse	Large	Eclipse Webtools Java EE Tools	6	6	0	0	0	0	1	1	2015	8	6	0	0	0	0	0
eclipse	Large	Eclipse Webtools Java EE Tools	3	3	0	0	0	0	3	1	2015	9	1	0	0	0	0	0
eclipse	Large	Eclipse NeoSCADA	3	3	0	0	0	0	3	1	2015	2	1	0	0	0	0	0
eclipse	Large	Eclipse NeoSCADA	52	54	0	0	0	0	8	1	2015	6	6.5	0	0	-2	0	0
eclipse	Large	Eclipse XWT	8	4	0	0	0	0	3	2	2015	1	2.67	0	0	4	0	0
eclipse	Large	wakaama	24	43	0	0	0	1	3	1	2015	1	8	0	0	-19	0	-1
eclipse	Large	wakaama	58	29	0	0	8	0	1	1	2015	9	58	0	0	29	0	8
eclipse	Large	Hudson	78	78	0	0	0	0	4	2	2015	2	19.5	0	0	0	0	0
eclipse	Large	Epsilon	683	266	0	0	45	22	10	2	2015	4	68.3	0	0	417	0	23
eclipse	Large	Epsilon	4	2	0	0	0	0	1	1	2015	5	4	0	0	2	0	0
eclipse	Large	Epsilon	16	2	0	0	5	0	2	1	2015	8	8	0	0	14	0	5
eclipse	Large	Epsilon	1	1	0	0	0	0	1	1	2015	12	1	0	0	0	0	0
eclipse	Large	Eclipse Modeling Workflow Engine	6	3	0	0	0	0	2	2	2015	5	3	0	0	3	0	0
eclipse	Large	Eclipse Modeling Workflow Engine	6	2	0	0	0	0	1	1	2015	6	6	0	0	4	0	0
eclipse	Large	Eclipse Modeling Workflow Engine	8	7	0	83	0	0	4	1	2015	8	2	0	0	1	-83	0
eclipse	Large	Eclipse Modeling Workflow Engine	49	49	0	0	0	0	2	1	2015	9	24.5	0	0	0	0	0
eclipse	Large	Eclipse Modeling Workflow Engine	108	39	0	0	1	1	8	1	2015	10	13.5	0	0	69	0	0
eclipse	Large	Eclipse Modeling Workflow Engine	8	8	0	0	0	0	2	1	2015	11	4	0	0	0	0	0
eclipse	Large	Ecore Tools	5	0	0	0	0	0	1	1	2015	6	5	0	0	5	0	0
eclipse	Large	Ecore Tools	6	2	0	0	0	0	1	1	2015	7	6	0	0	4	0	0
eclipse	Large	Ecore Tools	365	41	0	0	0	0	5	2	2015	8	73	0	0	324	0	0
eclipse	Large	Ecore Tools	3	3	0	0	0	0	2	1	2015	10	1.5	0	0	0	0	0
eclipse	Large	Ecore Tools	21	1	0	0	0	0	1	1	2015	12	21	0	0	20	0	0
gentoo	Small	OpenRC	21	5	0	0	0	0	4	1	2015	2	5.25	0	0	16	0	0
gentoo	Small	OpenRC	11	1	0	0	1	0	2	2	2015	7	5.5	0	0	10	0	1
gentoo	Small	OpenRC	1	1	0	0	0	0	1	1	2015	8	1	0	0	0	0	0
gentoo	Small	OpenRC	41	37	0	0	0	0	2	2	2015	9	20.5	0	0	4	0	0
gentoo	Small	Gentoo X11 Overlay	5	4	0	0	0	0	1	1	2015	5	5	0	0	1	0	0
gentoo	Small	Gentoo X11 Overlay	7	8	0	0	0	0	4	1	2015	10	1.75	0	0	-1	0	0
gentoo	Small	Gentoo Catalyst	9	9	0	0	0	0	1	1	2015	1	9	0	0	0	0	0
gentoo	Small	Gentoo Catalyst	1	1	0	0	0	0	1	1	2015	3	1	0	0	0	0	0
gentoo	Small	Gentoo Catalyst	42	21	0	0	1	0	3	1	2015	6	14	0	0	21	0	1
gentoo	Small	Gentoo Qt overlay	104	48	0	1	9	0	11	7	2015	9	9.45	0	0	56	-1	9
kde	Large	Kile	33	16	0	2	6	0	3	2	2015	10	11	0	0	17	-2	6
kde	Large	Kile	1	0	0	0	0	0	1	1	2015	11	1	0	0	1	0	0
kde	Large	Dragon Player	6	0	0	0	0	0	1	1	2015	1	6	0	0	6	0	0
kde	Large	Dragon Player	27	0	0	0	0	0	3	1	2015	2	9	0	0	27	0	0
kde	Large	Dragon Player	18	1	0	0	0	0	3	1	2015	5	6	0	0	17	0	0
kde	Large	Dragon Player	1	1	0	0	0	0	1	1	2015	6	1	0	0	0	0	0
kde	Large	Dragon Player	5	8	0	0	0	0	4	2	2015	8	1.25	0	0	-3	0	0
kde	Large	Dragon Player	316	316	0	0	0	0	3	2	2015	9	105.33	0	0	0	0	0
kde	Large	Dragon Player	1	1	0	0	0	0	1	1	2015	10	1	0	0	0	0	0
kde	Large	Dragon Player	53	13	0	0	0	0	10	3	2015	11	5.3	0	0	40	0	0
kde	Large	Dragon Player	22	8	0	0	2	0	8	2	2015	12	2.75	0	0	14	0	2
kde	Large	Lokalize	21	4	0	0	4	0	8	2	2015	4	2.63	0	0	17	0	4
kde	Large	Lokalize	19	6	0	0	0	0	3	2	2015	5	6.33	0	0	13	0	0
kde	Large	Lokalize	1	0	0	0	0	0	1	1	2015	6	1	0	0	1	0	0
kde	Large	Step	25	5	0	0	0	0	6	3	2015	2	4.17	0	0	20	0	0
kde	Large	Step	7	1	0	0	0	0	4	1	2015	4	1.75	0	0	6	0	0
kde	Large	Step	475	475	0	0	0	0	3	2	2015	6	158.33	0	0	0	0	0
kde	Large	Step	325	325	0	0	0	0	5	1	2015	7	65	0	0	0	0	0
kde	Large	Step	19	0	0	0	0	0	1	1	2015	8	19	0	0	19	0	0
kde	Large	Step	19	0	0	0	0	0	1	1	2015	11	19	0	0	19	0	0
kde	Large	Step	1	0	0	0	1	0	1	1	2015	12	1	0	0	1	0	1
kde	Large	KGeography	12	5	0	0	0	0	5	1	2015	1	2.4	0	0	7	0	0
kde	Large	KGeography	1	0	0	1	1	0	2	2	2015	2	0.5	0	0	1	-1	1
kde	Large	KGeography	29	28	0	0	0	0	1	1	2015	3	29	0	0	1	0	0
kde	Large	KGeography	2	2	0	0	2	0	2	1	2015	4	1	0	0	0	0	2
kde	Large	KGeography	63	63	0	0	0	0	1	1	2015	10	63	0	0	0	0	0
kde	Large	KGeography	7	4	0	0	1	0	4	3	2015	12	1.75	0	0	3	0	1
kde	Large	KAlgebra	6	4	0	0	0	0	2	2	2015	1	3	0	0	2	0	0
kde	Large	KAlgebra	5	1	0	0	2	0	3	2	2015	2	1.67	0	0	4	0	2
kde	Large	KAlgebra	29	29	0	0	0	0	2	1	2015	3	14.5	0	0	0	0	0
kde	Large	KAlgebra	5	2	0	0	0	0	3	1	2015	4	1.67	0	0	3	0	0
kde	Large	KAlgebra	3	0	0	0	0	0	1	1	2015	5	3	0	0	3	0	0
kde	Large	KAlgebra	3	0	0	0	0	0	1	1	2015	6	3	0	0	3	0	0
kde	Large	KAlgebra	11	6	0	0	0	0	4	2	2015	7	2.75	0	0	5	0	0
kde	Large	KAlgebra	139	4	0	0	23	0	5	1	2015	9	27.8	0	0	135	0	23
kde	Large	KAlgebra	519	390	0	0	25	3	29	2	2015	11	17.9	0	0	129	0	22
kde	Large	KAlgebra	41	0	0	0	0	0	4	1	2015	12	10.25	0	0	41	0	0
kde	Large	Kig	2	0	0	0	0	0	1	1	2015	3	2	0	0	2	0	0
kde	Large	Kig	4	2	0	0	0	0	3	1	2015	4	1.33	0	0	2	0	0
kde	Large	Kig	133	136	0	0	0	6	3	2	2015	9	44.33	0	0	-3	0	-6
kde	Large	Kig	6	6	0	0	0	0	6	1	2015	10	1	0	0	0	0	0
kde	Large	Kig	3	0	0	0	0	0	1	1	2015	11	3	0	0	3	0	0
kde	Large	KmPlot	2	1	0	0	0	0	2	1	2015	4	1	0	0	1	0	0
kde	Large	KmPlot	4	1	0	0	0	0	2	1	2015	5	2	0	0	3	0	0
kde	Large	KmPlot	3	0	0	0	0	0	1	1	2015	6	3	0	0	3	0	0
kde	Large	KmPlot	7	9	0	0	0	1	2	1	2015	7	3.5	0	0	-2	0	-1
kde	Large	KmPlot	1	0	0	0	0	0	1	1	2015	8	1	0	0	1	0	0
kde	Large	KmPlot	1	1	0	0	0	0	1	1	2015	9	1	0	0	0	0	0
kde	Large	KmPlot	3	0	0	0	0	0	1	1	2015	11	3	0	0	3	0	0
kde	Large	KmPlot	226	226	0	0	0	0	6	2	2015	12	37.67	0	0	0	0	0
kde	Large	KTurtle	3	0	0	0	0	0	1	1	2015	1	3	0	0	3	0	0
kde	Large	KTurtle	4	2	0	0	0	0	3	1	2015	4	1.33	0	0	2	0	0
kde	Large	KTurtle	3	0	0	0	0	0	1	1	2015	5	3	0	0	3	0	0
kde	Large	KTurtle	8	0	0	1	0	0	2	2	2015	7	4	0	0	8	-1	0
kde	Large	KTurtle	1	1	0	0	1	0	1	1	2015	10	1	0	0	0	0	1
kde	Large	KTurtle	1	0	0	0	1	0	1	1	2015	12	1	0	0	1	0	1
kde	Large	KTouch	32	2	0	0	6	0	3	2	2015	1	10.67	0	0	30	0	6
kde	Large	KTouch	3	0	0	0	0	0	1	1	2015	2	3	0	0	3	0	0
kde	Large	KTouch	3	0	0	0	0	0	1	1	2015	3	3	0	0	3	0	0
kde	Large	KTouch	3	0	0	0	0	0	2	1	2015	4	1.5	0	0	3	0	0
kde	Large	KTouch	3	0	0	0	0	0	1	1	2015	11	3	0	0	3	0	0
kde	Large	KTuberling	8	6	0	0	0	5	5	1	2015	1	1.6	0	0	2	0	-5
kde	Large	KTuberling	57	42	0	0	1	1	7	2	2015	2	8.14	0	0	15	0	0
kde	Large	KTuberling	16	14	0	0	0	0	2	1	2015	3	8	0	0	2	0	0
kde	Large	KTuberling	14	10	0	0	0	0	5	1	2015	7	2.8	0	0	4	0	0
kde	Large	KTuberling	1	1	0	0	2	0	2	1	2015	8	0.5	0	0	0	0	2
kde	Large	KTuberling	59	59	0	0	0	0	1	1	2015	10	59	0	0	0	0	0
kde	Large	KTuberling	2	1	0	0	0	0	1	1	2015	11	2	0	0	1	0	0
kde	Large	Kiriki	16	5	0	1	0	0	5	1	2015	1	3.2	0	0	11	-1	0
kde	Large	Kiriki	12	9	0	2	0	0	2	1	2015	3	6	0	0	3	-2	0
kde	Large	Kiriki	1	1	0	0	0	0	2	1	2015	5	0.5	0	0	0	0	0
kde	Large	Kiriki	14	21	0	2	0	1	8	3	2015	7	1.75	0	0	-7	-2	-1
kde	Large	Kiriki	80	2	0	0	0	2	12	3	2015	9	6.67	0	0	78	0	-2
kde	Large	Kiriki	29	20	0	0	0	0	6	3	2015	10	4.83	0	0	9	0	0
kde	Large	Kiriki	8	4	0	0	0	0	5	3	2015	11	1.6	0	0	4	0	0
kde	Large	Kiriki	32	27	0	0	0	0	7	2	2015	12	4.57	0	0	5	0	0
kde	Large	Blinken	6	0	0	0	1	0	4	2	2015	2	1.5	0	0	6	0	1
kde	Large	Blinken	20	19	0	0	0	0	2	1	2015	3	10	0	0	1	0	0
kde	Large	Blinken	3	0	0	0	0	0	1	1	2015	5	3	0	0	3	0	0
kde	Large	Blinken	3	0	0	0	0	0	1	1	2015	6	3	0	0	3	0	0
kde	Large	Blinken	3	0	0	0	0	0	1	1	2015	8	3	0	0	3	0	0
kde	Large	Blinken	1	1	0	0	0	0	1	1	2015	9	1	0	0	0	0	0
kde	Large	Blinken	3	0	0	0	0	0	1	1	2015	11	3	0	0	3	0	0
kde	Large	Kanagram	14	9	0	0	2	0	3	1	2015	3	4.67	0	0	5	0	2
kde	Large	Kanagram	3	2	0	0	0	0	3	2	2015	4	1	0	0	1	0	0
kde	Large	Kanagram	4	1	0	0	0	0	2	1	2015	5	2	0	0	3	0	0
kde	Large	Kanagram	2	0	0	0	0	0	1	1	2015	6	2	0	0	2	0	0
kde	Large	Kanagram	14	2	0	0	2	0	6	2	2015	8	2.33	0	0	12	0	2
kde	Large	Kanagram	3	0	0	0	0	0	1	1	2015	11	3	0	0	3	0	0
kde	Large	Kanagram	342	341	0	0	0	0	9	2	2015	12	38	0	0	1	0	0
kde	Large	KHangMan	24	26	0	0	0	2	12	3	2015	3	2	0	0	-2	0	-2
kde	Large	KHangMan	3	0	0	0	0	0	1	1	2015	6	3	0	0	3	0	0
kde	Large	KHangMan	3	0	0	0	0	0	1	1	2015	8	3	0	0	3	0	0
kde	Large	KHangMan	80	80	0	0	0	0	1	1	2015	10	80	0	0	0	0	0
kde	Large	KHangMan	3	0	0	0	0	0	1	1	2015	11	3	0	0	3	0	0
kde	Large	KHangMan	348	348	0	0	0	0	9	3	2015	12	38.67	0	0	0	0	0
kde	Large	Kiten	4	0	0	0	0	0	2	1	2015	1	2	0	0	4	0	0
kde	Large	Kiten	6	0	0	0	0	0	3	2	2015	2	2	0	0	6	0	0
kde	Large	Kiten	6	4	0	0	0	0	5	2	2015	4	1.2	0	0	2	0	0
kde	Large	Kiten	5	0	0	0	2	0	3	2	2015	5	1.67	0	0	5	0	2
kde	Large	Kiten	4	0	0	0	0	0	2	1	2015	6	2	0	0	4	0	0
kde	Large	Kiten	3	0	0	0	0	0	1	1	2015	7	3	0	0	3	0	0
kde	Large	Kiten	2	2	0	0	0	0	2	2	2015	9	1	0	0	0	0	0
kde	Large	Kiten	1	0	0	0	0	0	1	1	2015	12	1	0	0	1	0	0
kde	Large	KLettres	2	0	0	0	0	0	1	1	2015	1	2	0	0	2	0	0
kde	Large	KLettres	23	8	0	0	1	1	7	4	2015	2	3.29	0	0	15	0	0
kde	Large	KLettres	45	39	0	0	5	0	7	4	2015	3	6.43	0	0	6	0	5
kde	Large	KLettres	4	4	0	0	1	0	4	2	2015	4	1	0	0	0	0	1
kde	Large	KLettres	3	0	0	0	0	0	1	1	2015	5	3	0	0	3	0	0
kde	Large	KLettres	4	5	0	0	0	1	2	2	2015	6	2	0	0	-1	0	-1
kde	Large	KLettres	3	0	0	0	0	0	1	1	2015	8	3	0	0	3	0	0
kde	Large	KLettres	83	83	0	0	0	0	1	1	2015	10	83	0	0	0	0	0
kde	Large	KLettres	3	0	0	0	0	0	1	1	2015	11	3	0	0	3	0	0
kde	Large	KLettres	261	259	0	0	1	0	7	3	2015	12	37.29	0	0	2	0	1
kde	Large	KWordQuiz	3	0	0	0	0	0	2	1	2015	1	1.5	0	0	3	0	0
kde	Large	KWordQuiz	8	0	0	0	0	0	4	2	2015	2	2	0	0	8	0	0
kde	Large	KWordQuiz	34	13	0	0	0	0	5	4	2015	3	6.8	0	0	21	0	0
kde	Large	KWordQuiz	2	1	0	0	0	0	2	1	2015	4	1	0	0	1	0	0
kde	Large	KWordQuiz	3	0	0	0	0	0	1	1	2015	5	3	0	0	3	0	0
kde	Large	KWordQuiz	3	0	0	0	0	0	1	1	2015	6	3	0	0	3	0	0
kde	Large	KWordQuiz	37	34	0	0	0	0	3	2	2015	8	12.33	0	0	3	0	0
kde	Large	KWordQuiz	4	4	0	0	0	0	1	1	2015	9	4	0	0	0	0	0
kde	Large	KWordQuiz	320	320	0	0	0	0	1	1	2015	10	320	0	0	0	0	0
kde	Large	KWordQuiz	3	0	0	0	0	0	1	1	2015	11	3	0	0	3	0	0
kde	Large	KWordQuiz	108	108	0	0	0	0	3	1	2015	12	36	0	0	0	0	0
kde	Large	KBruch	4	1	0	0	0	0	2	1	2015	1	2	0	0	3	0	0
kde	Large	KBruch	10	0	0	0	1	0	3	2	2015	2	3.33	0	0	10	0	1
kde	Large	KBruch	13	14	0	0	0	0	3	2	2015	3	4.33	0	0	-1	0	0
kde	Large	KBruch	5	4	0	0	2	0	4	2	2015	4	1.25	0	0	1	0	2
kde	Large	KBruch	9	0	0	0	0	0	1	1	2015	5	9	0	0	9	0	0
kde	Large	KBruch	10	1	0	0	0	0	2	2	2015	7	5	0	0	9	0	0
kde	Large	KBruch	9	0	0	0	0	0	1	1	2015	8	9	0	0	9	0	0
kde	Large	KBruch	27	43	0	0	6	13	10	3	2015	9	2.7	0	0	-16	0	-7
kde	Large	KBruch	9	0	0	0	0	0	1	1	2015	11	9	0	0	9	0	0
kde	Large	KBruch	3	1	0	0	1	0	2	1	2015	12	1.5	0	0	2	0	1
kde	Large	KDE Playground	1	1	0	0	0	0	1	1	2015	11	1	0	0	0	0	0
kde	Large	KTeaTime (KDE)	9	0	0	0	0	0	3	1	2015	1	3	0	0	9	0	0
kde	Large	KTeaTime (KDE)	14	0	0	0	1	0	6	2	2015	2	2.33	0	0	14	0	1
[truncated: 84,025 more rows]
